# Supplementary material for: Sequenced-based GWAS for linear classification traits in Belgian Blue beef cattle reveals new coding variants in genes regulating body size in mammals
Source: Genet Sel Evol. 2023 Nov 28;55:83. doi: 10.1186/s12711-023-00857-4 (PMC10683324; doi:10.1186/s12711-023-00857-4)
Supplement: Supplementary file 3 — Additional file 3: Tables S11–S31. Correlations and Credible sets. Table S11. Correlations among association levels in the QTL regions. Table S12–S22. Credible sets obtained with single and multiple trait approaches for the 11 QTL regions. Table S23. Variants from credible sets detected as eQTL in the Cattle GTEx study. Table S24–S28. Credible sets obtained with single and multiple trait approaches for the conditional mapping. Table S29. Effects of candidate variants estimated jointly. Table S30. Percentage of genetic variance associated with identified candidate variants. Table S31. Frequency of alleles of the candidate variants in other breeds. [file 12711_2023_857_MOESM3_ESM.xlsx]

## Sheet: Table S11_Cor_QTL_pvalues
Correlations among association levels in the QTL regions
Chromosome	Position (bp)	trait1	trait2	correlation signed -log10(P-values < 0.05)	correlation t-values (P-values < 0.05)
4	111918080	Length	Pelvis width	0.368	0.324
5	105762145	Length	Size	0.868	0.912
5	105762145	Length	Pelvis length	0.953	0.976
5	105762145	Size	Pelvis length	0.82	0.883
6	36226849	Length	Pelvis width	0.543	0.471
6	36226849	Length	Pelvis length	0.949	0.973
6	36226849	Pelvis width	Pelvis length	0.483	0.441
6	36226849	Length	Size	0.886	0.881
6	36226849	Pelvis width	Size	0.515	0.419
6	36226849	Pelvis length	Size	0.82	0.853
6	36226849	Length	Top muscling	0.266	0.125
6	36226849	Pelvis width	Top muscling	0.674	0.681
6	36226849	Pelvis length	Top muscling	0.164	0.065
6	36226849	Size	Top muscling	0.304	0.159
14	76227910	Length	Pelvis width	-0.357	-0.251
14	76227910	Length	Chest width	-0.601	-0.583
14	76227910	Pelvis width	Chest width	0.765	0.76
14	76227910	Length	Pelvis length	0.962	0.967
14	76227910	Pelvis width	Pelvis length	-0.305	-0.21
14	76227910	Chest width	Pelvis length	-0.575	-0.56
14	76227910	Length	Size	0.858	0.867
14	76227910	Pelvis width	Size	-0.455	-0.34
14	76227910	Chest width	Size	-0.642	-0.62
14	76227910	Pelvis length	Size	0.838	0.851
14	76227910	Length	Top muscling	-0.701	-0.661
14	76227910	Pelvis width	Top muscling	0.755	0.757
14	76227910	Chest width	Top muscling	0.817	0.842
14	76227910	Pelvis length	Top muscling	-0.666	-0.628
14	76227910	Size	Top muscling	-0.765	-0.69
14	76227910	Length	Shoulder muscling	-0.647	-0.603
14	76227910	Pelvis width	Shoulder muscling	0.816	0.815
14	76227910	Chest width	Shoulder muscling	0.836	0.864
14	76227910	Pelvis length	Shoulder muscling	-0.602	-0.561
14	76227910	Size	Shoulder muscling	-0.711	-0.648
14	76227910	Top muscling	Shoulder muscling	0.898	0.897
14	76227910	Length	Buttock rear	-0.619	-0.528
14	76227910	Pelvis width	Buttock rear	0.854	0.871
14	76227910	Chest width	Buttock rear	0.813	0.834
14	76227910	Pelvis length	Buttock rear	-0.575	-0.494
14	76227910	Size	Buttock rear	-0.714	-0.607
14	76227910	Top muscling	Buttock rear	0.902	0.884
14	76227910	Shoulder muscling	Buttock rear	0.911	0.902
16	57578954	Shoulder muscling	Chest width	0.784	0.842
18	1673649	Buttock rear	Chest width	0.832	0.867
18	1673649	Buttock rear	Shoulder muscling	0.879	0.915
18	1673649	Chest width	Shoulder muscling	0.827	0.877
19	48623853	Top muscling	Rib shape	0.569	0.593
19	48623853	Top muscling	Buttock rear	0.726	0.764
19	48623853	Rib shape	Buttock rear	0.651	0.674
19	48623853	Top muscling	Rump	0.032	0.075
19	48623853	Rib shape	Rump	-0.05	0.004
19	48623853	Buttock rear	Rump	0.087	0.146
19	48623853	Top muscling	Size	-0.44	-0.421
19	48623853	Rib shape	Size	-0.398	-0.371
19	48623853	Buttock rear	Size	-0.392	-0.365
19	48623853	Rump	Size	0.284	0.298
19	48623853	Top muscling	Length	-0.437	-0.434
19	48623853	Rib shape	Length	-0.42	-0.421
19	48623853	Buttock rear	Length	-0.349	-0.339
19	48623853	Rump	Length	0.244	0.252
19	48623853	Size	Length	0.822	0.846
19	48623853	Top muscling	Pelvis length	-0.392	-0.369
19	48623853	Rib shape	Pelvis length	-0.383	-0.366
19	48623853	Buttock rear	Pelvis length	-0.291	-0.261
19	48623853	Rump	Pelvis length	0.383	0.403
19	48623853	Size	Pelvis length	0.8	0.82
19	48623853	Length	Pelvis length	0.954	0.96
23	9716619	Length	Pelvis length	0.969	0.984
26	45185751	Length	Pelvis length	0.961	0.978
26	45185751	Length	Size	0.862	0.907
26	45185751	Pelvis length	Size	0.852	0.899

## Sheet: Table S12_CS_QTLR1
Credible sets obtained with single and multiple trait approaches in the QTLR1 on BTA3
marker	chr	pos	REF	ALT	ALT_fr	accimp	LD_Top muscling	Pvalue_Top muscling	pip_Top muscling	ldMTlong	PvalueMTlong	ldMTmusc	PvalueMTmusc	number_traits	STLD80_times_in_CS	STLD90_times_in_CS	SuSiE_times_in_CS	Uploaded_variation	Location	Allele	Gene	Feature_type	Consequence	IMPACT	VARIANT_CLASS	SYMBOL	SYMBOL_SOURCE	SIFT	ATAC	ATACcore	blood_eQTL	liver_eQTL	Tissue.invariant	Central.nervous.system	Rumen.epithelium	Immune	Mammary.gland	Morular.embryo	Digestive.tract	Lower.respiratory	Cerebellum	Testis	8_cells.embryo	Upper.respiratory	Muscle	Endocrine	Liver	ICM.embryo	predominance
3:93281992:G:A	3	93281992	G	A	0.05	0.91	0.93	7.60042e-10	.	0.929973	6.84966e-07	0.929973	1.33639e-07	1	1	1	0	chr3_93281992_G/A	chr3:93281992	A	ENSBTAG00000003746	Transcript	intron_variant	MODIFIER	SNV	SCP2	VGNC	-	OUT	OUT	OUT	OUT	0	0	0	0	0	0	0	0	0	0	0	0	0	0	0	0	0
3:95015373:T:C	3	95015373	T	C	0.05	0.94	1	4.35135e-10	0.97	1	3.84867e-08	1	2.40552e-08	1	1	1	1	chr3_95015373_T/C	chr3:95015373	C	ENSBTAG00000054545	Transcript	splice_acceptor_variant	HIGH	SNV	RNF11	EntrezGene	-	OUT	OUT	OUT	OUT	0	0	0	0	0	0	0	0	0	0	0	0	0	0	0	0	0
3:96773143:C:G	3	96773143	C	G	0.05	0.99	0.89	1.01785e-09	.	0.889642	3.93708e-07	0.889642	2.09271e-07	1	1	0	0	chr3_96773143_C/G	chr3:96773143	G	-	-	intergenic_variant	MODIFIER	SNV	-	-	-	IN	OUT	OUT	OUT	0	0	0	0	0	0	0	0	0	0	0.0437156	0	0	0	0	0	8-cells embryo
3:96796835:A:T	3	96796835	A	T	0.05	0.99	0.89	8.82813e-10	.	0.888222	6.2e-07	0.888222	1.71891e-07	1	1	0	0	chr3_96796835_A/T	chr3:96796835	T	-	-	intergenic_variant	MODIFIER	SNV	-	-	-	OUT	OUT	OUT	OUT	0	0	0	0	0	0	0	0	0	0	0	0	0	0	0	0	0
3:96830566:A:G	3	96830566	A	G	0.05	0.99	0.89	8.82813e-10	.	0.888222	6.2e-07	0.888222	1.71891e-07	1	1	0	0	chr3_96830566_A/G	chr3:96830566	G	-	-	intergenic_variant	MODIFIER	SNV	-	-	-	OUT	OUT	OUT	OUT	0	0	0	0	0	0	0	0	0	0	0	0	0	0	0	0	0
3:96832270:T:A	3	96832270	T	A	0.05	0.99	0.89	8.82813e-10	.	0.888222	6.2e-07	0.888222	1.71891e-07	1	1	0	0	chr3_96832270_T/A	chr3:96832270	A	-	-	intergenic_variant	MODIFIER	SNV	-	-	-	OUT	OUT	OUT	OUT	0	0	0	0	0	0	0	0	0	0	0	0	0	0	0	0	0
3:96852303:C:T	3	96852303	C	T	0.05	0.99	0.88	7.24398e-10	.	0.884651	7.38586e-07	0.884651	1.52998e-07	1	1	0	0	chr3_96852303_C/T	chr3:96852303	T	-	-	intergenic_variant	MODIFIER	SNV	-	-	-	OUT	OUT	OUT	OUT	0	0	0	0	0	0	0	0	0	0	0	0	0	0	0	0	0
3:96887880:G:GT	3	96887880	G	GT	0.05	0.99	0.88	7.24398e-10	.	0.884651	7.38586e-07	0.884651	1.52998e-07	1	1	0	0	chr3_96887881_-/T	chr3:96887880-96887881	T	-	-	intergenic_variant	MODIFIER	insertion	-	-	-	OUT	OUT	OUT	OUT	0	0	0	0	0	0	0	0	0	0	0	0	0	0	0	0	0
3:97006554:A:G	3	97006554	A	G	0.05	0.98	0.85	3.77142e-08	.	0.847991	1.05112e-06	0.847991	6.72418e-06	1	1	0	0	chr3_97006554_A/G	chr3:97006554	G	-	-	intergenic_variant	MODIFIER	SNV	-	-	-	OUT	OUT	OUT	OUT	0	0	0	0	0	0	0	0	0	0	0	0	0	0	0	0	0

## Sheet: Table S13_CS_QTLR2
Credible sets obtained with single and multiple trait approaches in the QTLR2 on BTA4
marker	chr	pos	REF	ALT	ALT_fr	accimp	LD_Height	Pvalue_Height	pip_Height	LD_Pelvis width	Pvalue_Pelvis width	pip_Pelvis width	ldMTlong	PvalueMTlong	ldMTmusc	PvalueMTmusc	number_traits	STLD80_times_in_CS	STLD90_times_in_CS	SuSiE_times_in_CS	Uploaded_variation	Location	Allele	Gene	Feature_type	Consequence	IMPACT	VARIANT_CLASS	SYMBOL	SYMBOL_SOURCE	SIFT	ATAC	ATACcore	blood_eQTL	liver_eQTL	Tissue.invariant	Central.nervous.system	Rumen.epithelium	Immune	Mammary.gland	Morular.embryo	Digestive.tract	Lower.respiratory	Cerebellum	Testis	8_cells.embryo	Upper.respiratory	Muscle	Endocrine
4:111546763:A:C	4	111546763	A	C	0.46	0.99	0.86	1.98305e-06	.	0.87	1.05311e-07	.	0.864853	2.76896e-10	.	.	2	2	0	0	chr4_111546763_A/C	chr4:111546763	C	-	-	intergenic_variant	MODIFIER	SNV	-	-	-	OUT	OUT	OUT	OUT	0	0	0	0	0	0	0	0	0	0	0	0	0	0
4:111553558:C:CA	4	111553558	C	CA	0.46	0.99	0.87	1.68355e-06	.	0.87	1.1901e-07	.	0.865243	3.16131e-10	.	.	2	2	0	0	chr4_111553559_-/A	chr4:111553558-111553559	A	-	-	intergenic_variant	MODIFIER	insertion	-	-	-	OUT	OUT	OUT	OUT	0	0	0	0	0	0	0	0	0	0	0	0	0	0
4:111610104:G:A	4	111610104	G	A	0.46	1	0.87	1.04977e-06	.	0.87	5.91794e-08	.	0.870846	1.46556e-10	.	.	2	2	0	0	chr4_111610104_G/A	chr4:111610104	A	-	-	intergenic_variant	MODIFIER	SNV	-	-	-	OUT	OUT	OUT	OUT	0	0	0	0	0	0	0	0	0	0	0	0	0	0
4:111615841:C:T	4	111615841	C	T	0.46	1	0.87	9.84366e-07	.	0.87	5.29088e-08	.	0.870987	1.23555e-10	.	.	2	2	0	0	chr4_111615841_C/T	chr4:111615841	T	-	-	intergenic_variant	MODIFIER	SNV	-	-	-	OUT	OUT	OUT	OUT	0	0	0	0	0	0	0	0	0	0	0	0	0	0
4:111617122:G:A	4	111617122	G	A	0.53	0.99	0.82	0.000301009	.	0.82	2.65567e-06	.	0.822031	2.76631e-07	.	.	2	2	0	0	chr4_111617122_G/A	chr4:111617122	A	-	-	intergenic_variant	MODIFIER	SNV	-	-	-	IN	IN	OUT	OUT	0	0	0	0	0	0	0	0	0.0533698	0	0	0	0	0
4:111626846:G:A	4	111626846	G	A	0.46	1	0.85	7.69911e-06	.	0.86	3.19796e-08	.	0.85268	5.65814e-10	.	.	2	2	0	0	chr4_111626846_G/A	chr4:111626846	A	-	-	intergenic_variant	MODIFIER	SNV	-	-	-	OUT	OUT	OUT	OUT	0	0	0	0	0	0	0	0	0	0	0	0	0	0
4:111629510:G:C	4	111629510	G	C	0.46	1	0.87	9.84366e-07	.	0.87	5.29088e-08	.	0.870987	1.23555e-10	.	.	2	2	0	0	chr4_111629510_G/C	chr4:111629510	C	-	-	intergenic_variant	MODIFIER	SNV	-	-	-	OUT	OUT	OUT	OUT	0	0	0	0	0	0	0	0	0	0	0	0	0	0
4:111674779:G:A	4	111674779	G	A	0.46	0.99	0.89	2.49769e-07	.	0.89	2.6319e-08	.	0.891541	3.82493e-11	.	.	2	2	0	0	chr4_111674779_G/A	chr4:111674779	A	ENSBTAG00000052473	Transcript	upstream_gene_variant	MODIFIER	SNV	-	-	-	OUT	OUT	OUT	OUT	0	0	0	0	0	0	0	0	0	0	0	0	0	0
4:111698610:C:T	4	111698610	C	T	0.46	0.99	0.92	1.30297e-07	.	0.93	5.28214e-09	.	0.924711	1.02352e-11	.	.	2	2	2	0	chr4_111698610_C/T	chr4:111698610	T	ENSBTAG00000052473	Transcript	intron_variant	MODIFIER	SNV	-	-	-	OUT	OUT	OUT	OUT	0	0	0	0	0	0	0	0	0	0	0	0	0	0
4:111721484:G:GA	4	111721484	G	GA	0.46	1	0.93	2.23098e-07	.	0.93	1.82801e-09	.	0.930835	9.45146e-12	.	.	2	2	2	0	chr4_111721485_-/A	chr4:111721484-111721485	A	ENSBTAG00000052473	Transcript	intron_variant	MODIFIER	insertion	-	-	-	OUT	OUT	OUT	OUT	0	0	0	0	0	0	0	0	0	0	0	0	0	0
4:111793552:C:T	4	111793552	C	T	0.47	0.99	0.89	2.26156e-07	.	0.9	7.77407e-07	.	0.893983	1.0244e-09	.	.	2	2	0	0	chr4_111793552_C/T	chr4:111793552	T	-	-	intergenic_variant	MODIFIER	SNV	-	-	-	OUT	OUT	OUT	OUT	0	0	0	0	0	0	0	0	0	0	0	0	0	0
4:111794342:GGAA:G	4	111794342	GGAA	G	0.47	0.99	0.89	2.26156e-07	.	0.9	7.77407e-07	.	0.893983	1.0244e-09	.	.	2	2	0	0	chr4_111794343_GAA/-	chr4:111794343-111794345	-	-	-	intergenic_variant	MODIFIER	deletion	-	-	-	OUT	OUT	OUT	OUT	0	0	0	0	0	0	0	0	0	0	0	0	0	0
4:111794800:G:T	4	111794800	G	T	0.47	0.99	0.89	2.26156e-07	.	0.9	7.77407e-07	.	0.893983	1.0244e-09	.	.	2	2	0	0	chr4_111794800_G/T	chr4:111794800	T	-	-	intergenic_variant	MODIFIER	SNV	-	-	-	IN	IN	OUT	OUT	0.00180859	0	0	0	0.0815819	0.0486304	1.72874e-05	0	0	0	0.000235367	0.000113501	0	0
4:111796404:A:C	4	111796404	A	C	0.47	0.99	0.89	2.26156e-07	.	0.9	7.77407e-07	.	0.893983	1.0244e-09	.	.	2	2	0	0	chr4_111796404_A/C	chr4:111796404	C	-	-	intergenic_variant	MODIFIER	SNV	-	-	-	OUT	OUT	OUT	OUT	0	0	0	0	0	0	0	0	0	0	0	0	0	0
4:111796706:C:T	4	111796706	C	T	0.47	0.99	0.89	2.26156e-07	.	0.9	7.77407e-07	.	0.893983	1.0244e-09	.	.	2	2	0	0	chr4_111796706_C/T	chr4:111796706	T	-	-	intergenic_variant	MODIFIER	SNV	-	-	-	OUT	OUT	OUT	OUT	0	0	0	0	0	0	0	0	0	0	0	0	0	0
4:111805387:T:C	4	111805387	T	C	0.5	0.99	0.81	1.00852e-06	.	0.81	1.82306e-07	.	0.805148	1.48336e-09	.	.	2	2	0	0	chr4_111805387_T/C	chr4:111805387	C	-	-	intergenic_variant	MODIFIER	SNV	-	-	-	OUT	OUT	OUT	OUT	0	0	0	0	0	0	0	0	0	0	0	0	0	0
4:111813872:T:C	4	111813872	T	C	0.46	1	0.93	9.14613e-08	.	0.93	6.29499e-09	.	0.927637	9.34533e-12	.	.	2	2	2	0	chr4_111813872_T/C	chr4:111813872	C	-	-	intergenic_variant	MODIFIER	SNV	-	-	-	OUT	OUT	OUT	OUT	0	0	0	0	0	0	0	0	0	0	0	0	0	0
4:111815132:C:T	4	111815132	C	T	0.46	1	0.93	1.07132e-07	.	0.93	3.24951e-09	.	0.928481	6.54202e-12	.	.	2	2	2	0	chr4_111815132_C/T	chr4:111815132	T	-	-	intergenic_variant	MODIFIER	SNV	-	-	-	OUT	OUT	OUT	OUT	0	0	0	0	0	0	0	0	0	0	0	0	0	0
4:111820843:GAGA:G	4	111820843	GAGA	G	0.46	1	0.93	6.47211e-08	.	0.93	2.61152e-09	.	0.929021	3.09541e-12	.	.	2	2	2	0	chr4_111820844_AGA/-	chr4:111820844-111820846	-	-	-	intergenic_variant	MODIFIER	deletion	-	-	-	OUT	OUT	OUT	OUT	0	0	0	0	0	0	0	0	0	0	0	0	0	0
4:111826788:A:G	4	111826788	A	G	0.46	1	0.93	1.18402e-07	.	0.94	1.93463e-09	.	0.933231	4.18657e-12	.	.	2	2	2	0	chr4_111826788_A/G	chr4:111826788	G	-	-	intergenic_variant	MODIFIER	SNV	-	-	-	OUT	OUT	OUT	OUT	0	0	0	0	0	0	0	0	0	0	0	0	0	0
4:111827975:G:A	4	111827975	G	A	0.46	1	0.94	3.77002e-08	.	0.95	6.51042e-10	.	0.943123	4.64114e-13	.	.	2	2	2	0	chr4_111827975_G/A	chr4:111827975	A	-	-	intergenic_variant	MODIFIER	SNV	-	-	-	OUT	OUT	OUT	OUT	0	0	0	0	0	0	0	0	0	0	0	0	0	0
4:111829474:ACTGT:A	4	111829474	ACTGT	A	0.46	1	0.94	3.77002e-08	.	0.95	6.51042e-10	.	0.943123	4.64114e-13	.	.	2	2	2	0	chr4_111829475_CTGT/-	chr4:111829475-111829478	-	-	-	intergenic_variant	MODIFIER	deletion	-	-	-	OUT	OUT	OUT	OUT	0	0	0	0	0	0	0	0	0	0	0	0	0	0
4:111830057:T:C	4	111830057	T	C	0.46	1	0.94	3.77002e-08	.	0.95	6.51042e-10	.	0.943123	4.64114e-13	.	.	2	2	2	0	chr4_111830057_T/C	chr4:111830057	C	-	-	intergenic_variant	MODIFIER	SNV	-	-	-	OUT	OUT	OUT	OUT	0	0	0	0	0	0	0	0	0	0	0	0	0	0
4:111918080:T:A	4	111918080	T	A	0.47	1	1	4.46083e-10	0.28	1	5.68727e-12	0.39	0.996532	2.05222e-16	.	.	2	2	2	2	chr4_111918082_-/T	chr4:111918081-111918082	T	-	-	intergenic_variant	MODIFIER	insertion	-	-	-	OUT	OUT	OUT	OUT	0	0	0	0	0	0	0	0	0	0	0	0	0	0
4:112014932:G:A	4	112014932	G	A	0.5	1	0.85	4.38515e-07	.	0.85	6.8066e-12	0.01	0.853937	7.47878e-14	.	.	2	2	0	1	chr4_112014932_G/A	chr4:112014932	A	ENSBTAG00000008736	Transcript	intron_variant	MODIFIER	SNV	CUL1	VGNC	-	OUT	OUT	OUT	OUT	0	0	0	0	0	0	0	0	0	0	0	0	0	0
4:112016137:G:A	4	112016137	G	A	0.48	1	0.96	7.53148e-09	0.01	0.95	1.2989e-10	0.01	0.956379	1.64494e-14	.	.	2	2	2	2	chr4_112016137_G/A	chr4:112016137	A	ENSBTAG00000008736	Transcript	intron_variant	MODIFIER	SNV	CUL1	VGNC	-	IN	OUT	OUT	OUT	0	0	0	0	0	0.0486375	0	0	0	0	0	0	0	0
4:112021167:G:A	4	112021167	G	A	0.48	1	0.96	7.53148e-09	0.01	0.95	1.2989e-10	0.01	0.956379	1.64494e-14	.	.	2	2	2	2	chr4_112021167_G/A	chr4:112021167	A	ENSBTAG00000008736	Transcript	downstream_gene_variant	MODIFIER	SNV	CUL1	VGNC	-	OUT	OUT	OUT	OUT	0	0	0	0	0	0	0	0	0	0	0	0	0	0
4:112023135:T:C	4	112023135	T	C	0.48	1	0.96	7.53148e-09	0.01	0.95	1.2989e-10	0.01	0.956379	1.64494e-14	.	.	2	2	2	2	chr4_112023135_T/C	chr4:112023135	C	ENSBTAG00000008736	Transcript	downstream_gene_variant	MODIFIER	SNV	CUL1	VGNC	-	OUT	OUT	OUT	OUT	0	0	0	0	0	0	0	0	0	0	0	0	0	0
4:112024152:G:T	4	112024152	G	T	0.48	1	0.96	7.53148e-09	0.01	0.95	1.2989e-10	0.01	0.956379	1.64494e-14	.	.	2	2	2	2	chr4_112024152_G/T	chr4:112024152	T	ENSBTAG00000009426	Transcript	downstream_gene_variant	MODIFIER	SNV	EZH2	VGNC	-	OUT	OUT	OUT	OUT	0	0	0	0	0	0	0	0	0	0	0	0	0	0
4:112024202:T:C	4	112024202	T	C	0.48	1	0.96	7.53148e-09	0.01	0.95	1.2989e-10	0.01	0.956379	1.64494e-14	.	.	2	2	2	2	chr4_112024202_T/C	chr4:112024202	C	ENSBTAG00000009426	Transcript	downstream_gene_variant	MODIFIER	SNV	EZH2	VGNC	-	OUT	OUT	OUT	OUT	0	0	0	0	0	0	0	0	0	0	0	0	0	0
4:112027024:C:T	4	112027024	C	T	0.48	1	0.96	7.53148e-09	0.01	0.95	1.2989e-10	0.01	0.956379	1.64494e-14	.	.	2	2	2	2	chr4_112027024_C/T	chr4:112027024	T	ENSBTAG00000009426	Transcript	intron_variant	MODIFIER	SNV	EZH2	VGNC	-	OUT	OUT	OUT	OUT	0	0	0	0	0	0	0	0	0	0	0	0	0	0
4:112027034:G:A	4	112027034	G	A	0.48	1	0.96	7.53148e-09	0.01	0.95	1.2989e-10	0.01	0.956379	1.64494e-14	.	.	2	2	2	2	chr4_112027034_G/A	chr4:112027034	A	ENSBTAG00000009426	Transcript	intron_variant	MODIFIER	SNV	EZH2	VGNC	-	OUT	OUT	OUT	OUT	0	0	0	0	0	0	0	0	0	0	0	0	0	0
4:112027667:G:A	4	112027667	G	A	0.48	1	0.96	7.53148e-09	0.01	0.95	1.2989e-10	0.01	0.956379	1.64494e-14	.	.	2	2	2	2	chr4_112027667_G/A	chr4:112027667	A	ENSBTAG00000009426	Transcript	intron_variant	MODIFIER	SNV	EZH2	VGNC	-	OUT	OUT	OUT	OUT	0	0	0	0	0	0	0	0	0	0	0	0	0	0
4:112029692:C:G	4	112029692	C	G	0.48	1	0.96	7.53148e-09	0.01	0.95	1.2989e-10	0.01	0.956379	1.64494e-14	.	.	2	2	2	2	chr4_112029692_C/G	chr4:112029692	G	ENSBTAG00000009426	Transcript	intron_variant	MODIFIER	SNV	EZH2	VGNC	-	OUT	OUT	OUT	OUT	0	0	0	0	0	0	0	0	0	0	0	0	0	0
4:112030024:T:C	4	112030024	T	C	0.47	1	1	4.09898e-10	0.3	1	6.4456e-12	0.32	1	1.90088e-16	.	.	2	2	2	2	chr4_112030024_T/C	chr4:112030024	C	ENSBTAG00000009426	Transcript	missense_variant	MODERATE	SNV	EZH2	VGNC	tolerated(1)	OUT	OUT	OUT	OUT	0	0	0	0	0	0	0	0	0	0	0	0	0	0
4:112030149:G:A	4	112030149	G	A	0.48	1	0.96	7.53148e-09	0.01	0.95	1.2989e-10	0.01	0.956379	1.64494e-14	.	.	2	2	2	2	chr4_112030149_G/A	chr4:112030149	A	ENSBTAG00000009426	Transcript	intron_variant	MODIFIER	SNV	EZH2	VGNC	-	OUT	OUT	OUT	OUT	0	0	0	0	0	0	0	0	0	0	0	0	0	0
4:112034994:G:A	4	112034994	G	A	0.48	1	0.96	7.53148e-09	0.01	0.95	1.2989e-10	0.01	0.956379	1.64494e-14	.	.	2	2	2	2	chr4_112034994_G/A	chr4:112034994	A	ENSBTAG00000009426	Transcript	intron_variant	MODIFIER	SNV	EZH2	VGNC	-	IN	OUT	OUT	OUT	0	0	5.93554e-05	0	7.06747e-06	3.03801e-05	0	0.0025068	0.000155346	0.000233891	0	0	0.0739552	0
4:112036608:C:T	4	112036608	C	T	0.48	1	0.96	7.53148e-09	0.01	0.95	1.2989e-10	0.01	0.956379	1.64494e-14	.	.	2	2	2	2	chr4_112036608_C/T	chr4:112036608	T	ENSBTAG00000009426	Transcript	intron_variant	MODIFIER	SNV	EZH2	VGNC	-	IN	IN	OUT	OUT	0	0.00765428	0	0.00290785	0.000516198	0	0.00783547	0	0.0722007	0	0.000281922	0.0247942	0	0.0386774
4:112038711:C:A	4	112038711	C	A	0.48	1	0.96	7.53148e-09	0.01	0.95	1.2989e-10	0.01	0.956379	1.64494e-14	.	.	2	2	2	2	chr4_112038711_C/A	chr4:112038711	A	ENSBTAG00000009426	Transcript	intron_variant	MODIFIER	SNV	EZH2	VGNC	-	OUT	OUT	OUT	OUT	0	0	0	0	0	0	0	0	0	0	0	0	0	0
4:112044177:T:C	4	112044177	T	C	0.48	1	0.96	7.53148e-09	0.01	0.95	1.2989e-10	0.01	0.956379	1.64494e-14	.	.	2	2	2	2	chr4_112044177_T/C	chr4:112044177	C	ENSBTAG00000009426	Transcript	downstream_gene_variant	MODIFIER	SNV	EZH2	VGNC	-	OUT	OUT	OUT	OUT	0	0	0	0	0	0	0	0	0	0	0	0	0	0
4:112044266:G:GC	4	112044266	G	GC	0.48	1	0.96	7.53148e-09	0.01	0.95	1.2989e-10	0.01	0.956379	1.64494e-14	.	.	2	2	2	2	chr4_112044267_-/C	chr4:112044266-112044267	C	ENSBTAG00000009426	Transcript	intron_variant	MODIFIER	insertion	EZH2	VGNC	-	OUT	OUT	OUT	OUT	0	0	0	0	0	0	0	0	0	0	0	0	0	0
4:112044993:G:A	4	112044993	G	A	0.48	1	0.96	7.53148e-09	0.01	0.95	1.2989e-10	0.01	0.956379	1.64494e-14	.	.	2	2	2	2	chr4_112044993_G/A	chr4:112044993	A	ENSBTAG00000009426	Transcript	intron_variant	MODIFIER	SNV	EZH2	VGNC	-	OUT	OUT	OUT	OUT	0	0	0	0	0	0	0	0	0	0	0	0	0	0
4:112050888:G:A	4	112050888	G	A	0.48	1	0.96	7.53148e-09	0.01	0.95	1.2989e-10	0.01	0.956379	1.64494e-14	.	.	2	2	2	2	chr4_112050888_G/A	chr4:112050888	A	ENSBTAG00000009426	Transcript	intron_variant	MODIFIER	SNV	EZH2	VGNC	-	OUT	OUT	OUT	OUT	0	0	0	0	0	0	0	0	0	0	0	0	0	0
4:112051204:A:AT	4	112051204	A	AT	0.47	0.99	0.97	9.94366e-10	0.08	0.97	1.51205e-11	0.07	0.968367	7.36608e-16	.	.	2	2	2	2	chr4_112051205_-/T	chr4:112051204-112051205	T	ENSBTAG00000009426	Transcript	intron_variant	MODIFIER	insertion	EZH2	VGNC	-	OUT	OUT	OUT	OUT	0	0	0	0	0	0	0	0	0	0	0	0	0	0
4:112052065:T:C	4	112052065	T	C	0.48	1	0.96	7.53148e-09	0.01	0.95	1.2989e-10	0.01	0.956379	1.64494e-14	.	.	2	2	2	2	chr4_112052065_T/C	chr4:112052065	C	ENSBTAG00000009426	Transcript	intron_variant	MODIFIER	SNV	EZH2	VGNC	-	OUT	OUT	OUT	OUT	0	0	0	0	0	0	0	0	0	0	0	0	0	0
4:112052283:C:CA	4	112052283	C	CA	0.48	1	0.96	7.53148e-09	0.01	0.95	1.2989e-10	0.01	0.956379	1.64494e-14	.	.	2	2	2	2	chr4_112052284_-/A	chr4:112052283-112052284	A	ENSBTAG00000009426	Transcript	intron_variant	MODIFIER	insertion	EZH2	VGNC	-	OUT	OUT	OUT	OUT	0	0	0	0	0	0	0	0	0	0	0	0	0	0
4:112056054:CT:C	4	112056054	CT	C	0.48	1	0.96	7.53148e-09	0.01	0.95	1.2989e-10	0.01	0.956379	1.64494e-14	.	.	2	2	2	2	chr4_112056055_T/-	chr4:112056055	-	ENSBTAG00000009426	Transcript	intron_variant	MODIFIER	deletion	EZH2	VGNC	-	OUT	OUT	OUT	OUT	0	0	0	0	0	0	0	0	0	0	0	0	0	0
4:112060905:G:A	4	112060905	G	A	0.48	1	0.96	7.53148e-09	0.01	0.95	1.2989e-10	0.01	0.956379	1.64494e-14	.	.	2	2	2	2	chr4_112060905_G/A	chr4:112060905	A	ENSBTAG00000009426	Transcript	upstream_gene_variant	MODIFIER	SNV	EZH2	VGNC	-	OUT	OUT	OUT	OUT	0	0	0	0	0	0	0	0	0	0	0	0	0	0
4:112062827:A:T	4	112062827	A	T	0.48	1	0.96	7.53148e-09	0.01	0.95	1.2989e-10	0.01	0.956379	1.64494e-14	.	.	2	2	2	2	chr4_112062827_A/T	chr4:112062827	T	ENSBTAG00000009426	Transcript	intron_variant	MODIFIER	SNV	EZH2	VGNC	-	IN	OUT	OUT	OUT	0	0	0	0	0.0775145	0	0	0	0	0	0	0	0	0
4:112062843:G:A	4	112062843	G	A	0.48	1	0.96	7.53148e-09	0.01	0.95	1.2989e-10	.	0.956379	1.64494e-14	.	.	2	2	2	1	chr4_112062843_G/A	chr4:112062843	A	ENSBTAG00000009426	Transcript	intron_variant	MODIFIER	SNV	EZH2	VGNC	-	IN	OUT	OUT	OUT	0	0	0	0	0.0775145	0	0	0	0	0	0	0	0	0
4:112063965:CTATAGGCTATAT:C	4	112063965	CTATAGGCTATAT	C	0.48	1	0.96	7.53148e-09	0.01	0.95	1.2989e-10	.	0.956379	1.64494e-14	.	.	2	2	2	1	chr4_112063966_TATAGGCTATAT/-	chr4:112063966-112063977	-	ENSBTAG00000009426	Transcript	intron_variant	MODIFIER	deletion	EZH2	VGNC	-	OUT	OUT	OUT	OUT	0	0	0	0	0	0	0	0	0	0	0	0	0	0
4:112065722:AT:A	4	112065722	AT	A	0.48	1	0.96	7.53148e-09	0.01	0.95	1.2989e-10	.	0.956379	1.64494e-14	.	.	2	2	2	1	chr4_112065723_T/-	chr4:112065723	-	ENSBTAG00000009426	Transcript	intron_variant	MODIFIER	deletion	EZH2	VGNC	-	OUT	OUT	OUT	OUT	0	0	0	0	0	0	0	0	0	0	0	0	0	0
4:112066310:T:C	4	112066310	T	C	0.48	1	0.96	7.53148e-09	0.01	0.95	1.2989e-10	.	0.956379	1.64494e-14	.	.	2	2	2	1	chr4_112066310_T/C	chr4:112066310	C	ENSBTAG00000009426	Transcript	intron_variant	MODIFIER	SNV	EZH2	VGNC	-	IN	OUT	OUT	OUT	0.00204379	0.0274096	0	0	0	0.04862	0	0	0.00191174	0.0506595	0	0	0	0
4:112080309:C:A	4	112080309	C	A	0.48	1	0.95	1.46451e-08	.	0.95	2.10492e-10	.	0.954609	3.69319e-14	.	.	2	2	2	0	chr4_112080309_C/A	chr4:112080309	A	-	-	intergenic_variant	MODIFIER	SNV	-	-	-	OUT	OUT	OUT	OUT	0	0	0	0	0	0	0	0	0	0	0	0	0	0
4:112081647:G:C	4	112081647	G	C	0.48	1	0.95	1.46451e-08	.	0.95	2.10492e-10	.	0.954609	3.69319e-14	.	.	2	2	2	0	chr4_112081647_G/C	chr4:112081647	C	-	-	intergenic_variant	MODIFIER	SNV	-	-	-	IN	IN	OUT	OUT	0.181431	0.102362	0.0816248	0.115965	0.0765671	0.0486396	0.0902787	0.0371934	0.0657915	0.0496403	0.0442256	0.0915896	0.123293	0.0591885
4:112082881:CTG:C	4	112082881	CTG	C	0.48	1	0.95	2.62862e-08	.	0.95	4.96276e-10	.	0.95298	7.54467e-14	.	.	2	2	2	0	chr4_112082882_TG/-	chr4:112082882-112082883	-	-	-	intergenic_variant	MODIFIER	deletion	-	-	-	IN	IN	OUT	OUT	0	0.00892294	0	0	0	5.49046e-05	0	0.0455631	0	0.0528195	0	0	0.0544608	0
4:112084340:G:GACA	4	112084340	G	GACA	0.48	1	0.95	3.07747e-08	.	0.95	5.50638e-10	.	0.952594	8.43972e-14	.	.	2	2	2	0	chr4_112084341_-/ACA	chr4:112084340-112084341	ACA	-	-	intergenic_variant	MODIFIER	insertion	-	-	-	OUT	OUT	OUT	OUT	0	0	0	0	0	0	0	0	0	0	0	0	0	0
4:112084656:G:A	4	112084656	G	A	0.48	1	0.95	2.62862e-08	.	0.95	4.96276e-10	.	0.95298	7.54467e-14	.	.	2	2	2	0	chr4_112084656_G/A	chr4:112084656	A	-	-	intergenic_variant	MODIFIER	SNV	-	-	-	OUT	OUT	OUT	OUT	0	0	0	0	0	0	0	0	0	0	0	0	0	0
4:112085153:A:G	4	112085153	A	G	0.48	1	0.95	2.62862e-08	.	0.95	4.96276e-10	.	0.95298	7.54467e-14	.	.	2	2	2	0	chr4_112085153_A/G	chr4:112085153	G	-	-	intergenic_variant	MODIFIER	SNV	-	-	-	OUT	OUT	OUT	OUT	0	0	0	0	0	0	0	0	0	0	0	0	0	0
4:112086439:C:T	4	112086439	C	T	0.48	1	0.95	3.07747e-08	.	0.95	5.50638e-10	.	0.952594	8.43972e-14	.	.	2	2	2	0	chr4_112086439_C/T	chr4:112086439	T	-	-	intergenic_variant	MODIFIER	SNV	-	-	-	OUT	OUT	OUT	OUT	0	0	0	0	0	0	0	0	0	0	0	0	0	0
4:112088063:T:G	4	112088063	T	G	0.48	1	0.95	3.07747e-08	.	0.95	5.50638e-10	.	0.952594	8.43972e-14	.	.	2	2	2	0	chr4_112088063_T/G	chr4:112088063	G	-	-	intergenic_variant	MODIFIER	SNV	-	-	-	OUT	OUT	OUT	OUT	0	0	0	0	0	0	0	0	0	0	0	0	0	0
4:112090804:C:A	4	112090804	C	A	0.48	1	0.95	3.07747e-08	.	0.95	5.50638e-10	.	0.952594	8.43972e-14	.	.	2	2	2	0	chr4_112090804_C/A	chr4:112090804	A	-	-	intergenic_variant	MODIFIER	SNV	-	-	-	OUT	OUT	OUT	OUT	0	0	0	0	0	0	0	0	0	0	0	0	0	0
4:112091821:C:G	4	112091821	C	G	0.48	1	0.95	2.62862e-08	.	0.95	4.96276e-10	.	0.95298	7.54467e-14	.	.	2	2	2	0	chr4_112091821_C/G	chr4:112091821	G	-	-	intergenic_variant	MODIFIER	SNV	-	-	-	OUT	OUT	OUT	OUT	0	0	0	0	0	0	0	0	0	0	0	0	0	0
4:112092919:G:A	4	112092919	G	A	0.48	1	0.95	1.94704e-08	.	0.95	2.02858e-10	.	0.950828	2.59461e-14	.	.	2	2	2	0	chr4_112092919_G/A	chr4:112092919	A	-	-	intergenic_variant	MODIFIER	SNV	-	-	-	IN	IN	OUT	OUT	0	0	0	0.0763578	0	0	0	0	0	0	0	0	0	0
4:112093600:A:T	4	112093600	A	T	0.48	1	0.96	1.71287e-08	.	0.96	2.59666e-10	.	0.959263	3.16829e-14	.	.	2	2	2	0	chr4_112093600_A/T	chr4:112093600	T	-	-	intergenic_variant	MODIFIER	SNV	-	-	-	IN	IN	OUT	OUT	0	0	0.0231696	0.0509483	0	0	0.0698362	0	0	0.000252572	0	0	0	0
4:112093830:T:C	4	112093830	T	C	0.48	1	0.96	1.71287e-08	.	0.96	2.59666e-10	.	0.959263	3.16829e-14	.	.	2	2	2	0	chr4_112093830_T/C	chr4:112093830	C	-	-	intergenic_variant	MODIFIER	SNV	-	-	-	OUT	OUT	OUT	OUT	0	0	0	0	0	0	0	0	0	0	0	0	0	0
4:112101950:A:AT	4	112101950	A	AT	0.47	1	0.99	9.41524e-10	0.11	0.99	3.88433e-11	0.03	0.99459	9.5964e-16	.	.	2	2	2	2	chr4_112101951_-/T	chr4:112101950-112101951	T	-	-	intergenic_variant	MODIFIER	insertion	-	-	-	IN	IN	OUT	OUT	0	0	0	0.0954244	0.0770123	0	0	0.0699632	0	0	0	0	0	0
4:112110131:G:C	4	112110131	G	C	0.48	1	0.94	3.27245e-08	.	0.93	3.87727e-10	.	0.938286	5.72577e-14	.	.	2	2	2	0	chr4_112110131_G/C	chr4:112110131	C	-	-	intergenic_variant	MODIFIER	SNV	-	-	-	OUT	OUT	OUT	OUT	0	0	0	0	0	0	0	0	0	0	0	0	0	0
4:112110387:C:G	4	112110387	C	G	0.48	1	0.95	2.65789e-08	.	0.95	2.21122e-10	.	0.952307	4.41009e-14	.	.	2	2	2	0	chr4_112110387_C/G	chr4:112110387	G	-	-	intergenic_variant	MODIFIER	SNV	-	-	-	OUT	OUT	OUT	OUT	0	0	0	0	0	0	0	0	0	0	0	0	0	0
4:112114021:T:C	4	112114021	T	C	0.47	1	0.96	1.2179e-08	.	0.96	1.00608e-10	0.01	0.960733	2.03372e-14	.	.	2	2	2	1	chr4_112114021_T/C	chr4:112114021	C	-	-	intergenic_variant	MODIFIER	SNV	-	-	-	OUT	OUT	OUT	OUT	0	0	0	0	0	0	0	0	0	0	0	0	0	0
4:112116659:A:AT	4	112116659	A	AT	0.47	1	0.96	1.2179e-08	.	0.96	1.00608e-10	0.01	0.960733	2.03372e-14	.	.	2	2	2	1	chr4_112116660_-/T	chr4:112116659-112116660	T	-	-	intergenic_variant	MODIFIER	insertion	-	-	-	IN	IN	OUT	OUT	0	0	0	0	0.0775145	0	0	0	0	0	0	0	0	0
4:112119176:T:TA	4	112119176	T	TA	0.47	0.99	0.96	1.2179e-08	.	0.96	1.00608e-10	0.01	0.960733	2.03372e-14	.	.	2	2	2	1	chr4_112119177_-/A	chr4:112119176-112119177	A	-	-	intergenic_variant	MODIFIER	insertion	-	-	-	IN	OUT	OUT	OUT	0	0	2.70201e-05	0.0242533	0	0	0	0	0.000470213	0.000739612	0	0	0	0
[truncated: 3 more columns]

## Sheet:  Table S14_CS_QTLR3
Credible sets obtained with single and multiple trait approaches in the QTLR3 on BTA5
marker	chr	pos	REF	ALT	ALT_fr	accimp	LD_Height	Pvalue_Height	pip_Height	LD_Length	Pvalue_Length	pip_Length	LD_Pelvis length	Pvalue_Pelvis length	pip_Pelvis length	ldMTlong	PvalueMTlong	ldMTmusc	PvalueMTmusc	number_traits	STLD80_times_in_CS	STLD90_times_in_CS	SuSiE_times_in_CS	Uploaded_variation	Location	Allele	Gene	Feature_type	Consequence	IMPACT	VARIANT_CLASS	SYMBOL	SYMBOL_SOURCE	SIFT	ATAC	ATACcore	blood_eQTL	liver_eQTL	Tissue.invariant	Central.nervous.system	Rumen.epithelium	Immune	Mammary.gland	Morular.embryo	Digestive.tract	Lower.respiratory	Cerebellum	Testis	8_cells.embryo
5:105762145:C:G	5	105762145	C	G	0.25	0.99	1	3.19056e-13	0.97	1	4.64414e-16	1	1	2.69234e-13	1	.	.	.	.	3	3	3	3	chr5_105762145_C/G	chr5:105762145	G	ENSBTAG00000016649	Transcript	downstream_gene_variant	MODIFIER	SNV	CCND2	VGNC	-	OUT	OUT	OUT	OUT	0	0	0	0	0	0	0	0	0	0	0
5:105769735:C:T	5	105769735	C	T	0.7	1	.	.	.	.	.	.	.	.	.	1	1.61761e-17	.	.	3	0	0	0	chr5_105769735_C/T	chr5:105769735	T	ENSBTAG00000016649	Transcript	intron_variant	MODIFIER	SNV	CCND2	VGNC	-	IN	OUT	OUT	IN	0.0245826	0.00749564	0	0	0	1.95342e-05	0	0	0.00123568	0.00133923	0
5:105771330:A:G	5	105771330	A	G	0.72	1	.	.	.	.	.	.	.	.	.	0.889472	1.27354e-15	.	.	3	0	0	0	chr5_105771330_A/G	chr5:105771330	G	ENSBTAG00000016649	Transcript	intron_variant	MODIFIER	SNV	CCND2	VGNC	-	OUT	OUT	OUT	IN	0	0	0	0	0	0	0	0	0	0	0
5:105771805:G:A	5	105771805	G	A	0.72	1	.	.	.	.	.	.	.	.	.	0.889472	1.27354e-15	.	.	3	0	0	0	chr5_105771805_G/A	chr5:105771805	A	ENSBTAG00000016649	Transcript	intron_variant	MODIFIER	SNV	CCND2	VGNC	-	OUT	OUT	OUT	IN	0	0	0	0	0	0	0	0	0	0	0
5:105772197:T:G	5	105772197	T	G	0.72	1	.	.	.	.	.	.	.	.	.	0.889472	1.27354e-15	.	.	3	0	0	0	chr5_105772197_T/G	chr5:105772197	G	ENSBTAG00000016649	Transcript	intron_variant	MODIFIER	SNV	CCND2	VGNC	-	IN	OUT	OUT	IN	0.0327256	0	0.00072361	0	0	0	0	0	0	0.00331489	0
5:105773382:T:C	5	105773382	T	C	0.72	1	.	.	.	.	.	.	.	.	.	0.888798	2.06657e-15	.	.	3	0	0	0	chr5_105773382_T/C	chr5:105773382	C	ENSBTAG00000016649	Transcript	intron_variant	MODIFIER	SNV	CCND2	VGNC	-	IN	OUT	OUT	IN	0.00650012	0	9.26003e-05	0	0	0	0	0	0.000446782	0.00184169	0
5:105773809:A:G	5	105773809	A	G	0.72	1	.	.	.	.	.	.	.	.	.	0.888798	2.06657e-15	.	.	3	0	0	0	chr5_105773809_A/G	chr5:105773809	G	ENSBTAG00000016649	Transcript	intron_variant	MODIFIER	SNV	CCND2	VGNC	-	IN	IN	OUT	IN	0.0133087	0	0.000242887	0	0	0	0	0.00178364	0.000225768	0.00407075	0
5:105774278:C:T	5	105774278	C	T	0.72	1	.	.	.	.	.	.	.	.	.	0.888798	2.06657e-15	.	.	3	0	0	0	chr5_105774278_C/T	chr5:105774278	T	ENSBTAG00000016649	Transcript	intron_variant	MODIFIER	SNV	CCND2	VGNC	-	OUT	OUT	OUT	IN	0	0	0	0	0	0	0	0	0	0	0
5:105774695:G:A	5	105774695	G	A	0.69	1	.	.	.	.	.	.	.	.	.	0.999356	2.61773e-17	.	.	3	0	0	0	chr5_105774695_G/A	chr5:105774695	A	ENSBTAG00000016649	Transcript	intron_variant	MODIFIER	SNV	CCND2	VGNC	-	OUT	OUT	OUT	OUT	0	0	0	0	0	0	0	0	0	0	0
5:105774811:C:CA	5	105774811	C	CA	0.72	1	.	.	.	.	.	.	.	.	.	0.888798	2.06657e-15	.	.	3	0	0	0	chr5_105774812_-/A	chr5:105774811-105774812	A	ENSBTAG00000016649	Transcript	intron_variant	MODIFIER	insertion	CCND2	VGNC	-	OUT	OUT	OUT	IN	0	0	0	0	0	0	0	0	0	0	0
5:105775531:T:C	5	105775531	T	C	0.72	1	.	.	.	.	.	.	.	.	.	0.888798	2.06657e-15	.	.	3	0	0	0	chr5_105775531_T/C	chr5:105775531	C	ENSBTAG00000016649	Transcript	intron_variant	MODIFIER	SNV	CCND2	VGNC	-	OUT	OUT	OUT	IN	0	0	0	0	0	0	0	0	0	0	0
5:105776242:GC:G	5	105776242	GC	G	0.69	1	.	.	.	.	.	.	.	.	.	0.999356	2.61773e-17	.	.	3	0	0	0	chr5_105776243_C/-	chr5:105776243	-	ENSBTAG00000016649	Transcript	intron_variant	MODIFIER	deletion	CCND2	VGNC	-	OUT	OUT	OUT	IN	0	0	0	0	0	0	0	0	0	0	0
5:105776244:A:G	5	105776244	A	G	0.69	1	.	.	.	.	.	.	.	.	.	0.999356	2.61773e-17	.	.	3	0	0	0	chr5_105776244_A/G	chr5:105776244	G	ENSBTAG00000016649	Transcript	intron_variant	MODIFIER	SNV	CCND2	VGNC	-	OUT	OUT	OUT	IN	0	0	0	0	0	0	0	0	0	0	0
5:105776251:A:ACTGGGGTGACAGTT	5	105776251	A	ACTGGGGTGACAGTT	0.69	1	.	.	.	.	.	.	.	.	.	0.999356	2.61773e-17	.	.	3	0	0	0	chr5_105776252_-/CTGGGGTGACAGTT	chr5:105776251-105776252	CTGGGGTGACAGTT	ENSBTAG00000016649	Transcript	intron_variant	MODIFIER	insertion	CCND2	VGNC	-	OUT	OUT	OUT	IN	0	0	0	0	0	0	0	0	0	0	0
5:105776475:A:G	5	105776475	A	G	0.69	1	.	.	.	.	.	.	.	.	.	0.999356	2.61773e-17	.	.	3	0	0	0	chr5_105776475_A/G	chr5:105776475	G	ENSBTAG00000016649	Transcript	intron_variant	MODIFIER	SNV	CCND2	VGNC	-	OUT	OUT	OUT	IN	0	0	0	0	0	0	0	0	0	0	0
[truncated: 6 more columns]

## Sheet: Table S15_CS_QTLR4
Credible sets obtained with single and multiple trait approaches in the QTLR4 on BTA6
marker	chr	pos	REF	ALT	ALT_fr	accimp	LD_Height	Pvalue_Height	pip_Height	LD_Length	Pvalue_Length	pip_Length	LD_Pelvis length	Pvalue_Pelvis length	pip_Pelvis length	LD_Pelvis width	Pvalue_Pelvis width	pip_Pelvis width	LD_Top muscling	Pvalue_Top muscling	pip_Top muscling	ldMTlong	PvalueMTlong	ldMTmusc	PvalueMTmusc	number_traits	STLD80_times_in_CS	STLD90_times_in_CS	SuSiE_times_in_CS	Uploaded_variation	Location	Allele	Gene	Feature_type	Consequence	IMPACT	VARIANT_CLASS	SYMBOL	SYMBOL_SOURCE	SIFT	ATAC	ATACcore	blood_eQTL	liver_eQTL	Tissue.invariant	Central.nervous.system	Rumen.epithelium	Immune	Mammary.gland
6:35573784:A:G	6	35573784	A	G	0.04	0.99	0.81	3.09876e-21	.	0.81	1.31588e-16	.	0.81	2.81505e-10	.	0.84	1.22236e-07	.	.	.	.	0.813593	3.06624e-27	0.813593	1.1055e-17	5	4	0	0	chr6_35573784_A/G	chr6:35573784	G	-	-	intergenic_variant	MODIFIER	SNV	-	-	-	OUT	OUT	OUT	OUT	0	0	0	0	0
6:35579926:G:A	6	35579926	G	A	0.04	1	0.84	1.27373e-23	.	0.84	7.1237e-18	.	0.84	3.19835e-11	.	0.87	3.46951e-09	.	.	.	.	0.837316	4.68593e-30	0.837316	1.28404e-19	5	4	0	0	chr6_35579926_G/A	chr6:35579926	A	-	-	intergenic_variant	MODIFIER	SNV	-	-	-	OUT	OUT	OUT	OUT	0	0	0	0	0
6:35602256:T:C	6	35602256	T	C	0.04	1	0.84	1.3933e-24	.	0.84	1.23986e-18	.	0.84	1.22146e-11	.	0.87	2.55445e-09	.	.	.	.	0.843031	5.73387e-31	0.843031	9.12538e-20	5	4	0	0	chr6_35602256_T/C	chr6:35602256	C	-	-	intergenic_variant	MODIFIER	SNV	-	-	-	OUT	OUT	OUT	OUT	0	0	0	0	0
6:35683048:G:A	6	35683048	G	A	0.04	1	.	.	.	.	.	.	.	.	.	1	7.96926e-10	.	.	.	.	.	.	.	.	5	1	1	0	chr6_35683048_G/A	chr6:35683048	A	ENSBTAG00000055148	Transcript	upstream_gene_variant	MODIFIER	SNV	RF02166	RFAM	-	OUT	OUT	OUT	OUT	0	0	0	0	0
6:35723338:TTA:T	6	35723338	TTA	T	0.04	1	0.87	1.13567e-25	.	0.87	9.68469e-21	.	0.87	5.41268e-13	.	0.9	1.01937e-08	.	.	.	.	0.868648	1.84434e-32	0.868648	6.56345e-21	5	4	0	0	chr6_35723339_TA/-	chr6:35723339-35723340	-	ENSBTAG00000011187	Transcript	intron_variant	MODIFIER	deletion	FAM13A	VGNC	-	OUT	OUT	OUT	OUT	0	0	0	0	0
6:35917609:T:C	6	35917609	T	C	0.04	1	0.87	8.81989e-26	.	0.87	9.39039e-21	.	0.87	5.60351e-13	.	0.9	1.03505e-08	0.02	.	.	.	0.870184	1.67571e-32	0.870184	5.09385e-21	5	4	0	1	chr6_35917609_T/C	chr6:35917609	C	ENSBTAG00000011187	Transcript	intron_variant	MODIFIER	SNV	FAM13A	VGNC	-	OUT	OUT	OUT	OUT	0	0	0	0	0
6:36053830:G:A	6	36053830	G	A	0.04	1	0.88	4.83153e-26	.	0.88	1.88558e-20	.	0.88	2.523e-12	.	0.88	1.72293e-08	0.02	.	.	0.01	0.884138	4.30885e-33	0.884138	1.01253e-21	5	4	0	2	chr6_36053830_G/A	chr6:36053830	A	ENSBTAG00000010120	Transcript	intron_variant	MODIFIER	SNV	HERC3	VGNC	-	IN	IN	OUT	OUT	0.152842	0.103513	0.0800971	0.0993827	0.0772793
6:36074326:A:T	6	36074326	A	T	0.04	1	0.88	4.83153e-26	.	0.88	1.88558e-20	.	0.88	2.523e-12	.	0.88	1.72293e-08	0.02	.	.	0.01	0.884138	4.30885e-33	0.884138	1.01253e-21	5	4	0	2	chr6_36074326_A/T	chr6:36074326	T	ENSBTAG00000010120	Transcript	intron_variant	MODIFIER	SNV	HERC3	VGNC	-	OUT	OUT	OUT	OUT	0	0	0	0	0
6:36105129:C:T	6	36105129	C	T	0.04	1	0.88	4.83153e-26	.	0.88	1.88558e-20	.	0.88	2.523e-12	.	0.88	1.72293e-08	0.02	.	.	0.01	0.884138	4.30885e-33	0.884138	1.01253e-21	5	4	0	2	chr6_36105129_C/T	chr6:36105129	T	ENSBTAG00000010120	Transcript	synonymous_variant	LOW	SNV	HERC3	VGNC	-	OUT	OUT	OUT	OUT	0	0	0	0	0
6:36113567:T:C	6	36113567	T	C	0.04	1	0.88	4.83153e-26	.	0.88	1.88558e-20	.	0.88	2.523e-12	.	0.88	1.72293e-08	0.02	.	.	.	0.884138	4.30885e-33	0.884138	1.01253e-21	5	4	0	1	chr6_36113567_T/C	chr6:36113567	C	ENSBTAG00000010120	Transcript	intron_variant	MODIFIER	SNV	HERC3	VGNC	-	OUT	OUT	OUT	OUT	0	0	0	0	0
6:36114717:C:A	6	36114717	C	A	0.04	1	0.88	4.83153e-26	.	0.88	1.88558e-20	.	0.88	2.523e-12	.	0.88	1.72293e-08	0.02	.	.	.	0.884138	4.30885e-33	0.884138	1.01253e-21	5	4	0	1	chr6_36114717_C/A	chr6:36114717	A	ENSBTAG00000010120	Transcript	intron_variant	MODIFIER	SNV	HERC3	VGNC	-	OUT	OUT	OUT	OUT	0	0	0	0	0
6:36226849:A:AT	6	36226849	A	AT	0.05	1	1	2.40731e-30	1	1	1.55008e-26	1	1	2.9296e-16	0.99	.	.	0.11	.	.	0.07	1	7.44399e-41	1	1.37037e-22	5	3	3	5	chr6_36226850_-/T	chr6:36226849-36226850	T	-	-	intergenic_variant	MODIFIER	insertion	-	-	-	OUT	OUT	OUT	OUT	0	0	0	0	0
6:36264541:G:T	6	36264541	G	T	0.04	1	0.88	5.55565e-26	.	0.88	1.20443e-20	.	0.88	2.00592e-12	.	0.88	1.78643e-08	0.02	0.8	2.06989e-06	0.02	0.884138	5.57663e-33	0.884138	8.94437e-22	5	5	0	2	chr6_36264541_G/T	chr6:36264541	T	ENSBTAG00000020538	Transcript	intron_variant	MODIFIER	SNV	HERC5	VGNC	-	OUT	OUT	OUT	OUT	0	0	0	0	0
6:36304524:C:G	6	36304524	C	G	0.04	1	0.88	2.19458e-25	.	0.88	2.38737e-20	.	0.88	3.03575e-12	.	0.88	2.13907e-08	0.01	0.8	2.07757e-06	0.02	0.883369	2.49349e-32	0.883369	7.9359e-22	5	5	0	2	chr6_36304524_C/G	chr6:36304524	G	ENSBTAG00000020538	Transcript	upstream_gene_variant	MODIFIER	SNV	HERC5	VGNC	-	OUT	OUT	OUT	OUT	0	0	0	0	0
6:36442764:C:T	6	36442764	C	T	0.04	1	0.88	1.28788e-25	.	0.88	4.91963e-20	.	0.88	3.98578e-12	.	0.88	4.29835e-08	.	0.8	3.33253e-06	0.01	0.881044	5.21045e-32	0.881044	1.50621e-21	5	5	0	1	chr6_36442764_C/T	chr6:36442764	T	-	-	intergenic_variant	MODIFIER	SNV	-	-	-	IN	OUT	OUT	OUT	0.00307186	0	0	0	1.04081e-05
6:36455602:G:A	6	36455602	G	A	0.04	1	0.88	6.96905e-25	.	0.88	1.15028e-19	.	0.88	6.77707e-12	.	0.88	4.00058e-08	0.01	0.8	2.88308e-06	0.01	0.879472	2.28456e-31	0.879472	1.94941e-21	5	5	0	2	chr6_36455602_G/A	chr6:36455602	A	ENSBTAG00000005754	Transcript	missense_variant	MODERATE	SNV	PPM1K	VGNC	tolerated_low_confidence(0.33)	IN	IN	OUT	OUT	0	0.0487013	0	0	0.0572478
6:36465197:CAA:C	6	36465197	CAA	C	0.04	1	0.88	6.96905e-25	.	0.88	1.15028e-19	.	0.88	6.77707e-12	.	0.88	4.00058e-08	0.01	0.8	2.88308e-06	0.01	0.879472	2.28456e-31	0.879472	1.94941e-21	5	5	0	2	chr6_36465198_AA/-	chr6:36465198-36465199	-	ENSBTAG00000005754	Transcript	intron_variant	MODIFIER	deletion	PPM1K	VGNC	-	IN	OUT	OUT	OUT	0	0	0	0	0
6:36465200:C:CTATA	6	36465200	C	CTATA	0.04	1	0.88	6.96905e-25	.	0.88	1.15028e-19	.	0.88	6.77707e-12	.	0.88	4.00058e-08	0.01	0.8	2.88308e-06	0.01	0.879472	2.28456e-31	0.879472	1.94941e-21	5	5	0	2	chr6_36465201_-/TATA	chr6:36465200-36465201	TATA	ENSBTAG00000005754	Transcript	intron_variant	MODIFIER	insertion	PPM1K	VGNC	-	IN	OUT	OUT	OUT	0	0	0	0	0
6:36471008:A:G	6	36471008	A	G	0.04	1	0.88	6.96905e-25	.	0.88	1.15028e-19	.	0.88	6.77707e-12	.	0.88	4.00058e-08	0.01	0.8	2.88308e-06	0.01	0.879472	2.28456e-31	0.879472	1.94941e-21	5	5	0	2	chr6_36471008_A/G	chr6:36471008	G	ENSBTAG00000017704	Transcript	upstream_gene_variant	MODIFIER	SNV	ABCG2	VGNC	-	OUT	OUT	OUT	OUT	0	0	0	0	0
6:36473431:TAAGA:T	6	36473431	TAAGA	T	0.04	1	0.88	6.96905e-25	.	0.88	1.15028e-19	.	0.88	6.77707e-12	.	0.88	4.00058e-08	0.01	0.8	2.88308e-06	0.01	0.879472	2.28456e-31	0.879472	1.94941e-21	5	5	0	2	chr6_36473432_AAGA/-	chr6:36473432-36473435	-	ENSBTAG00000017704	Transcript	upstream_gene_variant	MODIFIER	deletion	ABCG2	VGNC	-	OUT	OUT	OUT	OUT	0	0	0	0	0
6:36475305:C:G	6	36475305	C	G	0.04	1	0.88	6.96905e-25	.	0.88	1.15028e-19	.	0.88	6.77707e-12	.	0.88	4.00058e-08	.	0.8	2.88308e-06	0.01	0.879472	2.28456e-31	0.879472	1.94941e-21	5	5	0	1	chr6_36475305_C/G	chr6:36475305	G	ENSBTAG00000005754	Transcript	downstream_gene_variant	MODIFIER	SNV	PPM1K	VGNC	-	IN	IN	OUT	OUT	0.119185	0.105201	0.0841605	0.0691401	0.0556815
6:36477097:C:G	6	36477097	C	G	0.04	1	0.88	6.96905e-25	.	0.88	1.15028e-19	.	0.88	6.77707e-12	.	0.88	4.00058e-08	.	0.8	2.88308e-06	0.01	0.879472	2.28456e-31	0.879472	1.94941e-21	5	5	0	1	chr6_36477097_C/G	chr6:36477097	G	ENSBTAG00000017704	Transcript	intron_variant	MODIFIER	SNV	ABCG2	VGNC	-	IN	OUT	OUT	OUT	0	0	0.0870104	0	0
6:36477099:A:T	6	36477099	A	T	0.04	1	0.88	6.96905e-25	.	0.88	1.15028e-19	.	0.88	6.77707e-12	.	0.88	4.00058e-08	.	0.8	2.88308e-06	0.01	0.879472	2.28456e-31	0.879472	1.94941e-21	5	5	0	1	chr6_36477099_A/T	chr6:36477099	T	ENSBTAG00000017704	Transcript	intron_variant	MODIFIER	SNV	ABCG2	VGNC	-	IN	OUT	OUT	OUT	0	0	0.0870104	0	0
6:36478815:G:A	6	36478815	G	A	0.04	1	0.88	6.96905e-25	.	0.88	1.15028e-19	.	0.88	6.77707e-12	.	0.88	4.00058e-08	.	0.8	2.88308e-06	0.01	0.879472	2.28456e-31	0.879472	1.94941e-21	5	5	0	1	chr6_36478815_G/A	chr6:36478815	A	ENSBTAG00000017704	Transcript	intron_variant	MODIFIER	SNV	ABCG2	VGNC	-	OUT	OUT	OUT	OUT	0	0	0	0	0
6:36491898:G:A	6	36491898	G	A	0.04	1	0.88	1.86899e-24	.	0.88	3.71551e-19	.	0.88	1.4973e-11	.	0.87	3.52241e-08	0.01	0.8	1.8733e-06	0.02	0.878703	6.93049e-31	0.878703	1.10148e-21	5	5	0	2	chr6_36491898_G/A	chr6:36491898	A	ENSBTAG00000017704	Transcript	intron_variant	MODIFIER	SNV	ABCG2	VGNC	-	IN	OUT	OUT	OUT	0	0	0	0	0
6:36497708:T:G	6	36497708	T	G	0.04	1	0.88	1.86899e-24	.	0.88	3.71551e-19	.	0.88	1.4973e-11	.	0.87	3.52241e-08	0.01	0.8	1.8733e-06	0.02	0.878703	6.93049e-31	0.878703	1.10148e-21	5	5	0	2	chr6_36497708_T/G	chr6:36497708	G	ENSBTAG00000017704	Transcript	intron_variant	MODIFIER	SNV	ABCG2	VGNC	-	OUT	OUT	OUT	OUT	0	0	0	0	0
6:36513878:T:C	6	36513878	T	C	0.04	1	0.88	1.86899e-24	.	0.88	3.71551e-19	.	0.88	1.4973e-11	.	0.87	3.52241e-08	0.01	0.8	1.8733e-06	0.02	0.878703	6.93049e-31	0.878703	1.10148e-21	5	5	0	2	chr6_36513878_T/C	chr6:36513878	C	ENSBTAG00000017704	Transcript	intron_variant	MODIFIER	SNV	ABCG2	VGNC	-	OUT	OUT	OUT	OUT	0	0	0	0	0
6:36518510:A:AG	6	36518510	A	AG	0.04	1	0.88	1.86899e-24	.	0.88	3.71551e-19	.	0.88	1.4973e-11	.	0.87	3.52241e-08	0.01	0.8	1.8733e-06	0.02	0.878703	6.93049e-31	0.878703	1.10148e-21	5	5	0	2	chr6_36518511_-/G	chr6:36518510-36518511	G	ENSBTAG00000017704	Transcript	intron_variant	MODIFIER	insertion	ABCG2	VGNC	-	OUT	OUT	OUT	OUT	0	0	0	0	0
6:36524870:A:G	6	36524870	A	G	0.04	1	0.88	1.86899e-24	.	0.88	3.71551e-19	.	0.88	1.4973e-11	.	0.87	3.52241e-08	0.01	0.8	1.8733e-06	0.02	0.878703	6.93049e-31	0.878703	1.10148e-21	5	5	0	2	chr6_36524870_A/G	chr6:36524870	G	ENSBTAG00000053992	Transcript	upstream_gene_variant	MODIFIER	SNV	-	-	-	OUT	OUT	OUT	OUT	0	0	0	0	0
6:36534317:A:G	6	36534317	A	G	0.04	1	0.88	2.06671e-24	.	0.88	9.68235e-19	.	0.88	2.40041e-11	.	0.87	3.0938e-08	0.01	0.8	1.93325e-06	0.02	0.877166	1.07626e-30	0.877166	3.49728e-21	5	5	0	2	chr6_36534317_A/G	chr6:36534317	G	ENSBTAG00000017704	Transcript	intron_variant	MODIFIER	SNV	ABCG2	VGNC	-	IN	IN	OUT	OUT	0	0	0	0	0.0775145
6:36534709:T:TC	6	36534709	T	TC	0.04	1	0.88	2.06671e-24	.	0.88	9.68235e-19	.	0.88	2.40041e-11	.	0.87	3.0938e-08	0.01	0.8	1.93325e-06	0.02	0.877166	1.07626e-30	0.877166	3.49728e-21	5	5	0	2	chr6_36534710_-/C	chr6:36534709-36534710	C	ENSBTAG00000017704	Transcript	intron_variant	MODIFIER	insertion	ABCG2	VGNC	-	OUT	OUT	OUT	OUT	0	0	0	0	0
6:36542740:C:T	6	36542740	C	T	0.04	1	0.88	2.06671e-24	.	0.88	9.68235e-19	.	0.88	2.40041e-11	.	0.87	3.0938e-08	0.01	0.8	1.93325e-06	0.02	0.877166	1.07626e-30	0.877166	3.49728e-21	5	5	0	2	chr6_36542740_C/T	chr6:36542740	T	ENSBTAG00000017704	Transcript	intron_variant	MODIFIER	SNV	ABCG2	VGNC	-	OUT	OUT	OUT	OUT	0	0	0	0	0
6:36544573:G:GA	6	36544573	G	GA	0.04	1	0.88	2.06671e-24	.	0.88	9.68235e-19	.	0.88	2.40041e-11	.	0.87	3.0938e-08	0.01	0.8	1.93325e-06	0.02	0.877166	1.07626e-30	0.877166	3.49728e-21	5	5	0	2	chr6_36544574_-/A	chr6:36544573-36544574	A	ENSBTAG00000017704	Transcript	intron_variant	MODIFIER	insertion	ABCG2	VGNC	-	IN	OUT	OUT	OUT	0	0	0	6.72224e-05	0.019345
6:36547646:T:G	6	36547646	T	G	0.04	1	0.88	2.06671e-24	.	0.88	9.68235e-19	.	0.88	2.40041e-11	.	0.87	3.0938e-08	0.01	0.8	1.93325e-06	0.02	0.877166	1.07626e-30	0.877166	3.49728e-21	5	5	0	2	chr6_36547646_T/G	chr6:36547646	G	ENSBTAG00000017704	Transcript	intron_variant	MODIFIER	SNV	ABCG2	VGNC	-	OUT	OUT	OUT	OUT	0	0	0	0	0
6:36548774:A:G	6	36548774	A	G	0.04	1	0.88	2.06671e-24	.	0.88	9.68235e-19	.	0.88	2.40041e-11	.	0.87	3.0938e-08	0.01	0.8	1.93325e-06	0.02	0.877166	1.07626e-30	0.877166	3.49728e-21	5	5	0	2	chr6_36548774_A/G	chr6:36548774	G	ENSBTAG00000017704	Transcript	upstream_gene_variant	MODIFIER	SNV	ABCG2	VGNC	-	IN	IN	OUT	OUT	8.36228e-06	0	0.0863814	0	0.0812696
6:36559261:A:T	6	36559261	A	T	0.04	1	0.88	7.85198e-25	.	0.88	4.03546e-19	.	0.88	1.44045e-11	.	0.87	4.81448e-08	.	0.8	2.16649e-06	0.02	0.877935	4.5166e-31	0.877935	5.18725e-21	5	5	0	1	chr6_36559261_A/T	chr6:36559261	T	ENSBTAG00000017704	Transcript	intron_variant	MODIFIER	SNV	ABCG2	VGNC	-	OUT	OUT	OUT	OUT	0	0	0	0	0
6:36566008:A:G	6	36566008	A	G	0.04	1	0.88	7.85198e-25	.	0.88	4.03546e-19	.	0.88	1.44045e-11	.	0.87	4.81448e-08	.	0.8	2.16649e-06	0.02	0.877935	4.5166e-31	0.877935	5.18725e-21	5	5	0	1	chr6_36566008_A/G	chr6:36566008	G	ENSBTAG00000017704	Transcript	intron_variant	MODIFIER	SNV	ABCG2	VGNC	-	IN	OUT	OUT	OUT	0	0	0	0	0.0775145
6:36590976:A:T	6	36590976	A	T	0.04	0.99	0.88	7.85198e-25	.	0.88	5.21147e-19	.	0.88	1.80008e-11	.	0.87	4.21709e-08	.	0.8	1.98702e-06	0.02	0.877151	4.5166e-31	0.877151	4.74069e-21	5	5	0	1	chr6_36590976_A/T	chr6:36590976	T	ENSBTAG00000017704	Transcript	intron_variant	MODIFIER	SNV	ABCG2	VGNC	-	OUT	OUT	OUT	OUT	0	0	0	0	0
6:36598476:G:T	6	36598476	G	T	0.04	1	0.85	1.9369e-22	.	0.85	1.64897e-16	.	0.85	4.34531e-10	.	0.85	6.3395e-09	0.04	.	.	0.05	0.854202	1.36439e-28	0.854202	1.04167e-20	5	4	0	2	chr6_36598476_G/T	chr6:36598476	T	ENSBTAG00000017704	Transcript	intron_variant	MODIFIER	SNV	ABCG2	VGNC	-	IN	IN	OUT	OUT	0	0	0	0	0.0393628
6:36612229:A:G	6	36612229	A	G	0.04	1	0.85	7.5513e-23	.	0.85	3.37072e-16	.	0.85	5.25117e-10	.	0.85	3.02202e-09	0.09	.	.	0.08	0.851343	5.98331e-29	0.851343	2.89034e-20	5	4	0	2	chr6_36612229_A/G	chr6:36612229	G	ENSBTAG00000020031	Transcript	downstream_gene_variant	MODIFIER	SNV	PKD2	VGNC	-	OUT	OUT	OUT	OUT	0	0	0	0	0
6:36621932:G:A	6	36621932	G	A	0.04	1	0.85	7.5513e-23	.	0.85	3.37072e-16	.	0.85	5.25117e-10	.	0.85	3.02202e-09	0.09	.	.	0.08	0.851343	5.98331e-29	0.851343	2.89034e-20	5	4	0	2	chr6_36621932_G/A	chr6:36621932	A	ENSBTAG00000020031	Transcript	intron_variant	MODIFIER	SNV	PKD2	VGNC	-	OUT	OUT	OUT	OUT	0	0	0	0	0
6:36640904:T:C	6	36640904	T	C	0.04	1	0.85	7.5513e-23	.	0.85	3.37072e-16	.	0.85	5.25117e-10	.	0.85	3.02202e-09	0.09	.	.	0.08	0.851343	5.98331e-29	0.851343	2.89034e-20	5	4	0	2	chr6_36640904_T/C	chr6:36640904	C	ENSBTAG00000020031	Transcript	missense_variant	MODERATE	SNV	PKD2	VGNC	tolerated(0.23)	IN	OUT	OUT	OUT	0	0.0964237	0	0	0
6:36654974:T:C	6	36654974	T	C	0.04	1	.	.	.	.	.	.	.	.	.	.	.	0.31	.	.	0.18	.	.	.	.	5	0	0	2	chr6_36654974_T/C	chr6:36654974	C	ENSBTAG00000020031	Transcript	intron_variant	MODIFIER	SNV	PKD2	VGNC	-	OUT	OUT	OUT	OUT	0	0	0	0	0
6:36847065:T:C	6	36847065	T	C	0.04	0.99	0.87	1.57738e-26	.	0.87	3.56725e-19	.	0.87	8.05914e-12	.	0.87	9.58114e-09	.	0.81	2.61511e-06	.	0.871722	1.09226e-32	0.871722	1.04574e-20	5	5	0	0	chr6_36847065_T/C	chr6:36847065	C	ENSBTAG00000007568	Transcript	downstream_gene_variant	MODIFIER	SNV	MEPE	VGNC	-	OUT	OUT	OUT	OUT	0	0	0	0	0
6:36902581:T:G	6	36902581	T	G	0.04	1	0.87	1.14674e-26	.	0.87	4.51816e-19	.	0.87	1.10562e-11	.	0.87	9.26744e-09	.	0.81	2.25423e-06	.	0.869392	1.33238e-32	0.869392	1.28363e-20	5	5	0	0	chr6_36902581_T/G	chr6:36902581	G	-	-	intergenic_variant	MODIFIER	SNV	-	-	-	IN	OUT	OUT	OUT	0	0	0	0	0
6:36904748:G:T	6	36904748	G	T	0.04	1	0.87	1.14674e-26	.	0.87	4.51816e-19	.	0.87	1.10562e-11	.	0.87	9.26744e-09	.	0.81	2.25423e-06	.	0.869392	1.33238e-32	0.869392	1.28363e-20	5	5	0	0	chr6_36904748_G/T	chr6:36904748	T	-	-	intergenic_variant	MODIFIER	SNV	-	-	-	OUT	OUT	OUT	OUT	0	0	0	0	0
6:36917238:G:A	6	36917238	G	A	0.04	1	0.87	1.14674e-26	.	0.87	4.51816e-19	.	0.87	1.10562e-11	.	0.87	9.26744e-09	.	0.81	2.25423e-06	.	0.869392	1.33238e-32	0.869392	1.28363e-20	5	5	0	0	chr6_36917238_G/A	chr6:36917238	A	-	-	intergenic_variant	MODIFIER	SNV	-	-	-	OUT	OUT	OUT	OUT	0	0	0	0	0
6:36924053:G:C	6	36924053	G	C	0.04	1	0.87	1.14674e-26	.	0.87	4.51816e-19	.	0.87	1.10562e-11	.	0.87	9.26744e-09	.	0.81	2.25423e-06	.	0.869392	1.33238e-32	0.869392	1.28363e-20	5	5	0	0	chr6_36924053_G/C	chr6:36924053	C	-	-	intergenic_variant	MODIFIER	SNV	-	-	-	OUT	OUT	OUT	OUT	0	0	0	0	0
6:36960998:CTA:C	6	36960998	CTA	C	0.04	1	0.87	1.14674e-26	.	0.87	7.04449e-19	.	0.87	9.65194e-12	.	0.86	1.37749e-08	.	0.81	3.77616e-06	.	0.86785	1.33238e-32	0.86785	2.84414e-20	5	5	0	0	chr6_36960999_TA/-	chr6:36960999-36961000	-	-	-	intergenic_variant	MODIFIER	deletion	-	-	-	OUT	OUT	OUT	OUT	0	0	0	0	0
6:37019802:C:T	6	37019802	C	T	0.04	0.99	0.86	1.81597e-26	.	0.86	1.10212e-19	.	0.86	4.73301e-12	.	0.85	3.62247e-09	.	0.82	6.29003e-07	.	0.857934	5.06214e-33	0.857934	1.65541e-21	5	5	0	0	chr6_37019802_C/T	chr6:37019802	T	-	-	intergenic_variant	MODIFIER	SNV	-	-	-	OUT	OUT	OUT	OUT	0	0	0	0	0
6:37048588:G:A	6	37048588	G	A	0.04	0.99	0.85	3.50028e-25	.	0.85	3.37646e-19	.	0.85	1.60767e-11	.	0.85	3.78089e-09	.	0.83	1.3711e-07	.	0.851125	3.44471e-32	0.851125	1.13094e-21	5	5	0	0	chr6_37048588_G/A	chr6:37048588	A	-	-	intergenic_variant	MODIFIER	SNV	-	-	-	IN	OUT	OUT	OUT	0.00314143	0	0.00211275	0	0
6:37188623:G:A	6	37188623	G	A	0.04	1	0.84	9.45603e-26	.	0.84	1.93471e-19	.	0.84	7.22805e-12	.	0.84	1.6698e-09	.	0.84	3.68883e-08	.	0.843664	6.20712e-33	0.843664	7.96584e-22	5	5	0	0	chr6_37188623_G/A	chr6:37188623	A	ENSBTAG00000005932	Transcript	intron_variant	MODIFIER	SNV	FAM184B	VGNC	-	OUT	OUT	OUT	OUT	0	0	0	0	0
6:37189736:T:C	6	37189736	T	C	0.04	1	0.84	9.45603e-26	.	0.84	1.93471e-19	.	0.84	7.22805e-12	.	0.84	1.6698e-09	.	0.84	3.68883e-08	.	0.843664	6.20712e-33	0.843664	7.96584e-22	5	5	0	0	chr6_37189736_T/C	chr6:37189736	C	ENSBTAG00000005932	Transcript	intron_variant	MODIFIER	SNV	FAM184B	VGNC	-	OUT	OUT	OUT	OUT	0	0	0	0	0
6:37401770:ACT:A	6	37401770	ACT	A	0.04	1	0.84	1.59023e-25	.	0.84	1.10872e-19	.	0.84	4.50034e-12	.	0.84	1.40194e-09	.	0.84	4.25837e-08	.	0.84213	7.76125e-33	0.84213	5.56387e-22	5	5	0	0	chr6_37401771_CT/-	chr6:37401771-37401772	-	ENSBTAG00000046561	Transcript	frameshift_variant	HIGH	deletion	LCORL	VGNC	-	OUT	OUT	OUT	OUT	0	0	0	0	0
6:37642775:C:T	6	37642775	C	T	0.04	1	0.84	5.62865e-26	.	0.84	5.01808e-20	.	0.84	2.80938e-12	.	0.84	1.47761e-09	.	0.84	3.99175e-08	.	0.839889	1.9109e-33	0.839889	9.27362e-22	5	5	0	0	chr6_37642775_C/T	chr6:37642775	T	-	-	intergenic_variant	MODIFIER	SNV	-	-	-	OUT	OUT	OUT	OUT	0	0	0	0	0
6:37669453:A:G	6	37669453	A	G	0.04	1	0.84	5.62865e-26	.	0.84	5.01808e-20	.	0.84	2.80938e-12	.	0.84	1.47761e-09	.	0.84	3.99175e-08	.	0.839889	1.9109e-33	0.839889	9.27362e-22	5	5	0	0	chr6_37669453_A/G	chr6:37669453	G	-	-	intergenic_variant	MODIFIER	SNV	-	-	-	IN	IN	OUT	OUT	0	0	0	0	0
6:37675116:TA:T	6	37675116	TA	T	0.04	1	0.84	5.62865e-26	.	0.84	5.01808e-20	.	0.84	2.80938e-12	.	0.84	1.47761e-09	.	0.84	3.99175e-08	.	0.839889	1.9109e-33	0.839889	9.27362e-22	5	5	0	0	chr6_37675117_A/-	chr6:37675117	-	-	-	intergenic_variant	MODIFIER	deletion	-	-	-	OUT	OUT	OUT	OUT	0	0	0	0	0
6:37675122:G:T	6	37675122	G	T	0.04	1	0.84	5.62865e-26	.	0.84	5.01808e-20	.	0.84	2.80938e-12	.	0.84	1.47761e-09	.	0.84	3.99175e-08	.	0.839889	1.9109e-33	0.839889	9.27362e-22	5	5	0	0	chr6_37675122_G/T	chr6:37675122	T	-	-	intergenic_variant	MODIFIER	SNV	-	-	-	OUT	OUT	OUT	OUT	0	0	0	0	0
6:37675400:C:T	6	37675400	C	T	0.04	1	0.84	5.62865e-26	.	0.84	5.01808e-20	.	0.84	2.80938e-12	.	0.84	1.47761e-09	.	0.84	3.99175e-08	.	0.839889	1.9109e-33	0.839889	9.27362e-22	5	5	0	0	chr6_37675400_C/T	chr6:37675400	T	-	-	intergenic_variant	MODIFIER	SNV	-	-	-	OUT	OUT	OUT	OUT	0	0	0	0	0
6:37679238:T:C	6	37679238	T	C	0.04	1	0.84	5.62865e-26	.	0.84	5.01808e-20	.	0.84	2.80938e-12	.	0.84	1.47761e-09	.	0.84	3.99175e-08	.	0.839889	1.9109e-33	0.839889	9.27362e-22	5	5	0	0	chr6_37679238_T/C	chr6:37679238	C	-	-	intergenic_variant	MODIFIER	SNV	-	-	-	OUT	OUT	OUT	OUT	0	0	0	0	0
6:37679958:AC:A	6	37679958	AC	A	0.04	1	0.84	5.62865e-26	.	0.84	5.01808e-20	.	0.84	2.80938e-12	.	0.84	1.47761e-09	.	0.84	3.99175e-08	.	0.839889	1.9109e-33	0.839889	9.27362e-22	5	5	0	0	chr6_37679959_C/-	chr6:37679959	-	-	-	intergenic_variant	MODIFIER	deletion	-	-	-	OUT	OUT	OUT	OUT	0	0	0	0	0
6:37681968:C:T	6	37681968	C	T	0.04	1	0.84	5.62865e-26	.	0.84	5.01808e-20	.	0.84	2.80938e-12	.	0.84	1.47761e-09	.	0.84	3.99175e-08	.	0.839889	1.9109e-33	0.839889	9.27362e-22	5	5	0	0	chr6_37681968_C/T	chr6:37681968	T	-	-	intergenic_variant	MODIFIER	SNV	-	-	-	IN	IN	OUT	OUT	0	0	0	0	0
6:37687844:A:T	6	37687844	A	T	0.04	1	0.84	5.62865e-26	.	0.84	5.01808e-20	.	0.84	2.80938e-12	.	0.84	1.47761e-09	.	0.84	3.99175e-08	.	0.839889	1.9109e-33	0.839889	9.27362e-22	5	5	0	0	chr6_37687844_A/T	chr6:37687844	T	-	-	intergenic_variant	MODIFIER	SNV	-	-	-	OUT	OUT	OUT	OUT	0	0	0	0	0
6:37697757:C:T	6	37697757	C	T	0.04	1	0.84	5.56097e-25	.	0.84	3.68562e-19	.	0.84	1.42503e-11	.	0.84	1.22467e-09	.	0.84	1.66848e-08	.	0.836824	1.87649e-32	0.836824	4.14539e-22	5	5	0	0	chr6_37697757_C/T	chr6:37697757	T	-	-	intergenic_variant	MODIFIER	SNV	-	-	-	OUT	OUT	OUT	OUT	0	0	0	0	0
6:37698657:T:C	6	37698657	T	C	0.04	1	.	.	.	.	.	.	.	.	.	.	.	.	0.91	1.09226e-08	.	.	.	.	.	5	1	1	0	chr6_37698657_T/C	chr6:37698657	C	-	-	intergenic_variant	MODIFIER	SNV	-	-	-	OUT	OUT	OUT	OUT	0	0	0	0	0
6:37703461:C:T	6	37703461	C	T	0.04	1	0.84	5.56097e-25	.	0.84	3.68562e-19	.	0.84	1.42503e-11	.	0.84	1.22467e-09	.	0.84	1.66848e-08	.	0.836824	1.87649e-32	0.836824	4.14539e-22	5	5	0	0	chr6_37703461_C/T	chr6:37703461	T	-	-	intergenic_variant	MODIFIER	SNV	-	-	-	OUT	OUT	OUT	OUT	0	0	0	0	0
6:37704637:C:A	6	37704637	C	A	0.04	1	0.84	5.56097e-25	.	0.84	3.68562e-19	.	0.84	1.42503e-11	.	0.84	1.22467e-09	.	0.84	1.66848e-08	.	0.836824	1.87649e-32	0.836824	4.14539e-22	5	5	0	0	chr6_37704637_C/A	chr6:37704637	A	-	-	intergenic_variant	MODIFIER	SNV	-	-	-	OUT	OUT	OUT	OUT	0	0	0	0	0
6:37706423:C:G	6	37706423	C	G	0.04	1	.	.	.	.	.	.	.	.	.	.	.	.	0.91	1.09226e-08	.	.	.	.	.	5	1	1	0	chr6_37706423_C/G	chr6:37706423	G	-	-	intergenic_variant	MODIFIER	SNV	-	-	-	OUT	OUT	OUT	OUT	0	0	0	0	0
6:37706431:T:C	6	37706431	T	C	0.04	1	0.84	5.56097e-25	.	0.84	3.68562e-19	.	0.84	1.42503e-11	.	0.84	1.22467e-09	.	0.84	1.66848e-08	.	0.836824	1.87649e-32	0.836824	4.14539e-22	5	5	0	0	chr6_37706431_T/C	chr6:37706431	C	-	-	intergenic_variant	MODIFIER	SNV	-	-	-	OUT	OUT	OUT	OUT	0	0	0	0	0
6:37706528:A:T	6	37706528	A	T	0.04	1	.	.	.	.	.	.	.	.	.	.	.	.	0.91	1.09226e-08	.	.	.	.	.	5	1	1	0	chr6_37706528_A/T	chr6:37706528	T	-	-	intergenic_variant	MODIFIER	SNV	-	-	-	OUT	OUT	OUT	OUT	0	0	0	0	0
6:37712519:G:A	6	37712519	G	A	0.04	1	0.84	5.56097e-25	.	0.84	3.68562e-19	.	0.84	1.42503e-11	.	0.84	1.22467e-09	.	0.84	1.66848e-08	.	0.836824	1.87649e-32	0.836824	4.14539e-22	5	5	0	0	chr6_37712519_G/A	chr6:37712519	A	-	-	intergenic_variant	MODIFIER	SNV	-	-	-	OUT	OUT	OUT	OUT	0	0	0	0	0
6:37772675:T:C	6	37772675	T	C	0.04	1	0.84	5.56097e-25	.	0.84	3.68562e-19	.	0.84	1.42503e-11	.	0.84	1.22467e-09	.	0.84	1.66848e-08	.	0.836824	1.87649e-32	0.836824	4.14539e-22	5	5	0	0	chr6_37772675_T/C	chr6:37772675	C	-	-	intergenic_variant	MODIFIER	SNV	-	-	-	OUT	OUT	OUT	OUT	0	0	0	0	0
6:37773257:G:A	6	37773257	G	A	0.05	0.99	.	.	.	.	.	.	.	.	.	.	.	.	0.84	4.7868e-07	.	.	.	.	.	5	1	0	0	chr6_37773257_G/A	chr6:37773257	A	-	-	intergenic_variant	MODIFIER	SNV	-	-	-	OUT	OUT	OUT	OUT	0	0	0	0	0
6:37773321:G:T	6	37773321	G	T	0.04	1	.	.	.	.	.	.	.	.	.	.	.	.	0.91	1.09226e-08	.	.	.	.	.	5	1	1	0	chr6_37773321_G/T	chr6:37773321	T	-	-	intergenic_variant	MODIFIER	SNV	-	-	-	OUT	OUT	OUT	OUT	0	0	0	0	0
6:37773355:A:C	6	37773355	A	C	0.05	0.99	.	.	.	.	.	.	.	.	.	.	.	.	0.84	4.7868e-07	.	.	.	.	.	5	1	0	0	chr6_37773355_A/C	chr6:37773355	C	-	-	intergenic_variant	MODIFIER	SNV	-	-	-	OUT	OUT	OUT	OUT	0	0	0	0	0
6:37773519:A:G	6	37773519	A	G	0.05	0.99	.	.	.	.	.	.	.	.	.	.	.	.	0.84	4.7868e-07	.	.	.	.	.	5	1	0	0	chr6_37773519_A/G	chr6:37773519	G	-	-	intergenic_variant	MODIFIER	SNV	-	-	-	OUT	OUT	OUT	OUT	0	0	0	0	0
6:37773572:G:GA	6	37773572	G	GA	0.05	0.99	.	.	.	.	.	.	.	.	.	.	.	.	0.84	4.7868e-07	.	.	.	.	.	5	1	0	0	chr6_37773573_-/A	chr6:37773572-37773573	A	-	-	intergenic_variant	MODIFIER	insertion	-	-	-	OUT	OUT	OUT	OUT	0	0	0	0	0
6:37775491:A:G	6	37775491	A	G	0.05	0.99	.	.	.	.	.	.	.	.	.	.	.	.	0.84	4.7868e-07	.	.	.	.	.	5	1	0	0	chr6_37775491_A/G	chr6:37775491	G	-	-	intergenic_variant	MODIFIER	SNV	-	-	-	OUT	OUT	OUT	OUT	0	0	0	0	0
6:37775624:G:A	6	37775624	G	A	0.04	1	.	.	.	.	.	.	.	.	.	.	.	.	0.91	1.09226e-08	.	.	.	.	.	5	1	1	0	chr6_37775624_G/A	chr6:37775624	A	-	-	intergenic_variant	MODIFIER	SNV	-	-	-	OUT	OUT	OUT	OUT	0	0	0	0	0
6:37776319:T:TTTTTG	6	37776319	T	TTTTTG	0.04	1	0.84	5.56097e-25	.	0.84	3.68562e-19	.	0.84	1.42503e-11	.	0.84	1.22467e-09	.	0.84	1.66848e-08	.	0.836824	1.87649e-32	0.836824	4.14539e-22	5	5	0	0	chr6_37776320_-/TTTTG	chr6:37776319-37776320	TTTTG	-	-	intergenic_variant	MODIFIER	insertion	-	-	-	OUT	OUT	OUT	OUT	0	0	0	0	0
6:37776401:C:G	6	37776401	C	G	0.04	1	0.84	5.56097e-25	.	0.84	3.68562e-19	.	0.84	1.42503e-11	.	0.84	1.22467e-09	.	0.84	1.66848e-08	.	0.836824	1.87649e-32	0.836824	4.14539e-22	5	5	0	0	chr6_37776401_C/G	chr6:37776401	G	-	-	intergenic_variant	MODIFIER	SNV	-	-	-	OUT	OUT	OUT	OUT	0	0	0	0	0
6:37776464:C:T	6	37776464	C	T	0.04	1	0.84	5.56097e-25	.	0.84	3.68562e-19	.	0.84	1.42503e-11	.	0.84	1.22467e-09	.	0.84	1.66848e-08	.	0.836824	1.87649e-32	0.836824	4.14539e-22	5	5	0	0	chr6_37776464_C/T	chr6:37776464	T	-	-	intergenic_variant	MODIFIER	SNV	-	-	-	OUT	OUT	OUT	OUT	0	0	0	0	0
6:37777029:C:T	6	37777029	C	T	0.04	1	0.84	5.56097e-25	.	0.84	3.68562e-19	.	0.84	1.42503e-11	.	0.84	1.22467e-09	.	0.84	1.66848e-08	.	0.836824	1.87649e-32	0.836824	4.14539e-22	5	5	0	0	chr6_37777029_C/T	chr6:37777029	T	-	-	intergenic_variant	MODIFIER	SNV	-	-	-	OUT	OUT	OUT	OUT	0	0	0	0	0
6:37777185:A:G	6	37777185	A	G	0.04	1	.	.	.	.	.	.	.	.	.	.	.	.	0.91	1.09226e-08	.	.	.	.	.	5	1	1	0	chr6_37777185_A/G	chr6:37777185	G	-	-	intergenic_variant	MODIFIER	SNV	-	-	-	OUT	OUT	OUT	OUT	0	0	0	0	0
6:37777739:A:G	6	37777739	A	G	0.04	1	0.84	5.56097e-25	.	0.84	3.68562e-19	.	0.84	1.42503e-11	.	0.84	1.22467e-09	.	0.84	1.66848e-08	.	0.836824	1.87649e-32	0.836824	4.14539e-22	5	5	0	0	chr6_37777739_A/G	chr6:37777739	G	-	-	intergenic_variant	MODIFIER	SNV	-	-	-	OUT	OUT	OUT	OUT	0	0	0	0	0
6:37817575:G:A	6	37817575	G	A	0.04	1	0.84	6.74699e-25	.	0.84	3.83002e-18	.	0.84	9.42274e-11	.	0.83	1.4827e-09	.	0.85	1.80384e-08	.	0.836001	1.30743e-32	0.836001	2.45896e-22	5	5	0	0	chr6_37817575_G/A	chr6:37817575	A	-	-	intergenic_variant	MODIFIER	SNV	-	-	-	OUT	OUT	OUT	OUT	0	0	0	0	0
6:37916176:C:T	6	37916176	C	T	0.05	1	.	.	.	.	.	.	.	.	.	.	.	.	0.97	1.52313e-08	.	.	.	.	.	5	1	1	0	chr6_37916176_C/T	chr6:37916176	T	-	-	intergenic_variant	MODIFIER	SNV	-	-	-	OUT	OUT	OUT	OUT	0	0	0	0	0
6:37917366:C:T	6	37917366	C	T	0.05	1	.	.	.	.	.	.	.	.	.	.	.	.	0.97	1.52313e-08	.	.	.	.	.	5	1	1	0	chr6_37917366_C/T	chr6:37917366	T	-	-	intergenic_variant	MODIFIER	SNV	-	-	-	OUT	OUT	OUT	OUT	0	0	0	0	0
6:37919853:T:C	6	37919853	T	C	0.05	1	.	.	.	.	.	.	.	.	.	.	.	.	0.97	1.52313e-08	.	.	.	.	.	5	1	1	0	chr6_37919853_T/C	chr6:37919853	C	-	-	intergenic_variant	MODIFIER	SNV	-	-	-	OUT	OUT	OUT	OUT	0	0	0	0	0
6:37924938:G:A	6	37924938	G	A	0.05	1	.	.	.	.	.	.	.	.	.	.	.	.	1	3.27758e-09	.	.	.	.	.	5	1	1	0	chr6_37924938_G/A	chr6:37924938	A	-	-	intergenic_variant	MODIFIER	SNV	-	-	-	OUT	OUT	OUT	OUT	0	0	0	0	0
6:37925659:C:A	6	37925659	C	A	0.05	1	.	.	.	.	.	.	.	.	.	.	.	.	1	3.27758e-09	.	.	.	.	.	5	1	1	0	chr6_37925659_C/A	chr6:37925659	A	-	-	intergenic_variant	MODIFIER	SNV	-	-	-	OUT	OUT	OUT	OUT	0	0	0	0	0
6:37926073:A:G	6	37926073	A	G	0.05	1	.	.	.	.	.	.	.	.	.	.	.	.	1	3.27758e-09	.	.	.	.	.	5	1	1	0	chr6_37926073_A/G	chr6:37926073	G	-	-	intergenic_variant	MODIFIER	SNV	-	-	-	OUT	OUT	OUT	OUT	0	0	0	0	0
6:37926600:A:T	6	37926600	A	T	0.05	1	.	.	.	.	.	.	.	.	.	.	.	.	1	3.27758e-09	.	.	.	.	.	5	1	1	0	chr6_37926600_A/T	chr6:37926600	T	-	-	intergenic_variant	MODIFIER	SNV	-	-	-	OUT	OUT	OUT	OUT	0	0	0	0	0
6:37928156:G:A	6	37928156	G	A	0.05	1	.	.	.	.	.	.	.	.	.	.	.	.	1	3.27758e-09	.	.	.	.	.	5	1	1	0	chr6_37928156_G/A	chr6:37928156	A	-	-	intergenic_variant	MODIFIER	SNV	-	-	-	OUT	OUT	OUT	OUT	0	0	0	0	0
6:37928479:G:A	6	37928479	G	A	0.05	1	.	.	.	.	.	.	.	.	.	.	.	.	1	3.27758e-09	.	.	.	.	.	5	1	1	0	chr6_37928479_G/A	chr6:37928479	A	-	-	intergenic_variant	MODIFIER	SNV	-	-	-	OUT	OUT	OUT	OUT	0	0	0	0	0
6:37929009:TA:T	6	37929009	TA	T	0.05	1	.	.	.	.	.	.	.	.	.	.	.	.	1	3.27758e-09	.	.	.	.	.	5	1	1	0	chr6_37929010_A/-	chr6:37929010	-	-	-	intergenic_variant	MODIFIER	deletion	-	-	-	OUT	OUT	OUT	OUT	0	0	0	0	0
6:37929023:A:G	6	37929023	A	G	0.05	1	.	.	.	.	.	.	.	.	.	.	.	.	1	3.27758e-09	.	.	.	.	.	5	1	1	0	chr6_37929023_A/G	chr6:37929023	G	-	-	intergenic_variant	MODIFIER	SNV	-	-	-	OUT	OUT	OUT	OUT	0	0	0	0	0
6:37929786:C:T	6	37929786	C	T	0.05	1	.	.	.	.	.	.	.	.	.	.	.	.	1	3.27758e-09	.	.	.	.	.	5	1	1	0	chr6_37929786_C/T	chr6:37929786	T	-	-	intergenic_variant	MODIFIER	SNV	-	-	-	OUT	OUT	OUT	OUT	0	0	0	0	0
6:37930252:T:C	6	37930252	T	C	0.05	1	.	.	.	.	.	.	.	.	.	.	.	.	1	3.27758e-09	.	.	.	.	.	5	1	1	0	chr6_37930252_T/C	chr6:37930252	C	-	-	intergenic_variant	MODIFIER	SNV	-	-	-	OUT	OUT	OUT	OUT	0	0	0	0	0
6:37930293:G:T	6	37930293	G	T	0.05	1	.	.	.	.	.	.	.	.	.	.	.	.	1	3.27758e-09	.	.	.	.	.	5	1	1	0	chr6_37930293_G/T	chr6:37930293	T	-	-	intergenic_variant	MODIFIER	SNV	-	-	-	OUT	OUT	OUT	OUT	0	0	0	0	0
6:37930672:C:T	6	37930672	C	T	0.05	1	.	.	.	.	.	.	.	.	.	.	.	.	1	3.27758e-09	.	.	.	.	.	5	1	1	0	chr6_37930672_C/T	chr6:37930672	T	-	-	intergenic_variant	MODIFIER	SNV	-	-	-	OUT	OUT	OUT	OUT	0	0	0	0	0
6:37930740:TTTC:T	6	37930740	TTTC	T	0.05	1	.	.	.	.	.	.	.	.	.	.	.	.	1	3.27758e-09	.	.	.	.	.	5	1	1	0	chr6_37930741_TTC/-	chr6:37930741-37930743	-	-	-	intergenic_variant	MODIFIER	deletion	-	-	-	OUT	OUT	OUT	OUT	0	0	0	0	0
6:37930868:T:G	6	37930868	T	G	0.05	1	.	.	.	.	.	.	.	.	.	.	.	.	1	3.27758e-09	.	.	.	.	.	5	1	1	0	chr6_37930868_T/G	chr6:37930868	G	-	-	intergenic_variant	MODIFIER	SNV	-	-	-	OUT	OUT	OUT	OUT	0	0	0	0	0
6:37930889:T:A	6	37930889	T	A	0.05	1	.	.	.	.	.	.	.	.	.	.	.	.	1	3.27758e-09	.	.	.	.	.	5	1	1	0	chr6_37930889_T/A	chr6:37930889	A	-	-	intergenic_variant	MODIFIER	SNV	-	-	-	OUT	OUT	OUT	OUT	0	0	0	0	0
6:37931089:T:C	6	37931089	T	C	0.05	1	.	.	.	.	.	.	.	.	.	.	.	.	1	3.27758e-09	.	.	.	.	.	5	1	1	0	chr6_37931089_T/C	chr6:37931089	C	-	-	intergenic_variant	MODIFIER	SNV	-	-	-	OUT	OUT	OUT	OUT	0	0	0	0	0
6:37931216:A:G	6	37931216	A	G	0.05	1	.	.	.	.	.	.	.	.	.	.	.	.	1	3.27758e-09	.	.	.	.	.	5	1	1	0	chr6_37931216_A/G	chr6:37931216	G	-	-	intergenic_variant	MODIFIER	SNV	-	-	-	OUT	OUT	OUT	OUT	0	0	0	0	0
6:37931298:C:T	6	37931298	C	T	0.05	1	.	.	.	.	.	.	.	.	.	.	.	.	1	3.27758e-09	.	.	.	.	.	5	1	1	0	chr6_37931298_C/T	chr6:37931298	T	-	-	intergenic_variant	MODIFIER	SNV	-	-	-	OUT	OUT	OUT	OUT	0	0	0	0	0
6:37931621:C:T	6	37931621	C	T	0.05	1	.	.	.	.	.	.	.	.	.	.	.	.	1	3.27758e-09	.	.	.	.	.	5	1	1	0	chr6_37931621_C/T	chr6:37931621	T	-	-	intergenic_variant	MODIFIER	SNV	-	-	-	IN	IN	OUT	OUT	0	0.00916599	0	0	0
6:37931688:A:C	6	37931688	A	C	0.05	1	.	.	.	.	.	.	.	.	.	.	.	.	1	3.27758e-09	.	.	.	.	.	5	1	1	0	chr6_37931688_A/C	chr6:37931688	C	-	-	intergenic_variant	MODIFIER	SNV	-	-	-	OUT	OUT	OUT	OUT	0	0	0	0	0
6:37931726:G:A	6	37931726	G	A	0.05	1	.	.	.	.	.	.	.	.	.	.	.	.	1	3.27758e-09	.	.	.	.	.	5	1	1	0	chr6_37931726_G/A	chr6:37931726	A	-	-	intergenic_variant	MODIFIER	SNV	-	-	-	OUT	OUT	OUT	OUT	0	0	0	0	0
6:37932170:A:T	6	37932170	A	T	0.05	1	.	.	.	.	.	.	.	.	.	.	.	.	1	3.27758e-09	.	.	.	.	.	5	1	1	0	chr6_37932170_A/T	chr6:37932170	T	-	-	intergenic_variant	MODIFIER	SNV	-	-	-	IN	IN	OUT	OUT	0	0.000183188	0	0.00182191	0
6:37932197:A:G	6	37932197	A	G	0.05	1	.	.	.	.	.	.	.	.	.	.	.	.	1	3.27758e-09	.	.	.	.	.	5	1	1	0	chr6_37932197_A/G	chr6:37932197	G	-	-	intergenic_variant	MODIFIER	SNV	-	-	-	IN	IN	OUT	OUT	0	0.000183188	0	0.00182191	0
6:37932241:A:T	6	37932241	A	T	0.05	1	.	.	.	.	.	.	.	.	.	.	.	.	1	3.27758e-09	.	.	.	.	.	5	1	1	0	chr6_37932241_A/T	chr6:37932241	T	-	-	intergenic_variant	MODIFIER	SNV	-	-	-	IN	OUT	OUT	OUT	0	0.000183188	0	0.00182191	0
6:37932371:A:G	6	37932371	A	G	0.05	1	.	.	.	.	.	.	.	.	.	.	.	.	1	3.27758e-09	.	.	.	.	.	5	1	1	0	chr6_37932371_A/G	chr6:37932371	G	-	-	intergenic_variant	MODIFIER	SNV	-	-	-	OUT	OUT	OUT	OUT	0	0	0	0	0
6:37932377:C:A	6	37932377	C	A	0.05	1	.	.	.	.	.	.	.	.	.	.	.	.	1	3.27758e-09	.	.	.	.	.	5	1	1	0	chr6_37932377_C/A	chr6:37932377	A	-	-	intergenic_variant	MODIFIER	SNV	-	-	-	OUT	OUT	OUT	OUT	0	0	0	0	0
6:37932412:T:G	6	37932412	T	G	0.05	1	.	.	.	.	.	.	.	.	.	.	.	.	1	3.27758e-09	.	.	.	.	.	5	1	1	0	chr6_37932412_T/G	chr6:37932412	G	-	-	intergenic_variant	MODIFIER	SNV	-	-	-	OUT	OUT	OUT	OUT	0	0	0	0	0
6:37932434:T:C	6	37932434	T	C	0.05	1	.	.	.	.	.	.	.	.	.	.	.	.	1	3.27758e-09	.	.	.	.	.	5	1	1	0	chr6_37932434_T/C	chr6:37932434	C	-	-	intergenic_variant	MODIFIER	SNV	-	-	-	OUT	OUT	OUT	OUT	0	0	0	0	0
6:37932457:T:TC	6	37932457	T	TC	0.05	1	.	.	.	.	.	.	.	.	.	.	.	.	1	3.27758e-09	.	.	.	.	.	5	1	1	0	chr6_37932458_-/C	chr6:37932457-37932458	C	-	-	intergenic_variant	MODIFIER	insertion	-	-	-	OUT	OUT	OUT	OUT	0	0	0	0	0
6:37932563:A:T	6	37932563	A	T	0.05	1	.	.	.	.	.	.	.	.	.	.	.	.	1	3.27758e-09	.	.	.	.	.	5	1	1	0	chr6_37932563_A/T	chr6:37932563	T	-	-	intergenic_variant	MODIFIER	SNV	-	-	-	OUT	OUT	OUT	OUT	0	0	0	0	0
6:37932682:A:G	6	37932682	A	G	0.05	1	.	.	.	.	.	.	.	.	.	.	.	.	1	3.27758e-09	.	.	.	.	.	5	1	1	0	chr6_37932682_A/G	chr6:37932682	G	-	-	intergenic_variant	MODIFIER	SNV	-	-	-	OUT	OUT	OUT	OUT	0	0	0	0	0
6:37932772:G:A	6	37932772	G	A	0.05	1	.	.	.	.	.	.	.	.	.	.	.	.	1	3.27758e-09	.	.	.	.	.	5	1	1	0	chr6_37932772_G/A	chr6:37932772	A	-	-	intergenic_variant	MODIFIER	SNV	-	-	-	OUT	OUT	OUT	OUT	0	0	0	0	0
6:37932778:T:A	6	37932778	T	A	0.05	1	.	.	.	.	.	.	.	.	.	.	.	.	1	3.27758e-09	.	.	.	.	.	5	1	1	0	chr6_37932778_T/A	chr6:37932778	A	-	-	intergenic_variant	MODIFIER	SNV	-	-	-	OUT	OUT	OUT	OUT	0	0	0	0	0
6:37932948:T:TA	6	37932948	T	TA	0.05	1	.	.	.	.	.	.	.	.	.	.	.	.	1	3.27758e-09	.	.	.	.	.	5	1	1	0	chr6_37932949_-/A	chr6:37932948-37932949	A	-	-	intergenic_variant	MODIFIER	insertion	-	-	-	OUT	OUT	OUT	OUT	0	0	0	0	0
6:37932960:T:C	6	37932960	T	C	0.05	1	.	.	.	.	.	.	.	.	.	.	.	.	1	3.27758e-09	.	.	.	.	.	5	1	1	0	chr6_37932960_T/C	chr6:37932960	C	-	-	intergenic_variant	MODIFIER	SNV	-	-	-	OUT	OUT	OUT	OUT	0	0	0	0	0
6:37933086:ATAAG:A	6	37933086	ATAAG	A	0.05	1	.	.	.	.	.	.	.	.	.	.	.	.	1	3.27758e-09	.	.	.	.	.	5	1	1	0	chr6_37933087_TAAG/-	chr6:37933087-37933090	-	-	-	intergenic_variant	MODIFIER	deletion	-	-	-	OUT	OUT	OUT	OUT	0	0	0	0	0
6:37933352:G:A	6	37933352	G	A	0.05	1	.	.	.	.	.	.	.	.	.	.	.	.	1	3.27758e-09	.	.	.	.	.	5	1	1	0	chr6_37933352_G/A	chr6:37933352	A	-	-	intergenic_variant	MODIFIER	SNV	-	-	-	OUT	OUT	OUT	OUT	0	0	0	0	0
6:37934068:C:T	6	37934068	C	T	0.05	1	.	.	.	.	.	.	.	.	.	.	.	.	1	3.27758e-09	.	.	.	.	.	5	1	1	0	chr6_37934068_C/T	chr6:37934068	T	-	-	intergenic_variant	MODIFIER	SNV	-	-	-	IN	IN	OUT	OUT	0	0	0	0	0
6:37934272:T:C	6	37934272	T	C	0.05	1	.	.	.	.	.	.	.	.	.	.	.	.	1	3.27758e-09	.	.	.	.	.	5	1	1	0	chr6_37934272_T/C	chr6:37934272	C	-	-	intergenic_variant	MODIFIER	SNV	-	-	-	IN	OUT	OUT	OUT	0	0	0	0	0
6:37934993:A:C	6	37934993	A	C	0.05	1	.	.	.	.	.	.	.	.	.	.	.	.	1	3.27758e-09	.	.	.	.	.	5	1	1	0	chr6_37934993_A/C	chr6:37934993	C	-	-	intergenic_variant	MODIFIER	SNV	-	-	-	OUT	OUT	OUT	OUT	0	0	0	0	0
6:37935069:T:C	6	37935069	T	C	0.05	1	.	.	.	.	.	.	.	.	.	.	.	.	1	3.27758e-09	.	.	.	.	.	5	1	1	0	chr6_37935069_T/C	chr6:37935069	C	-	-	intergenic_variant	MODIFIER	SNV	-	-	-	OUT	OUT	OUT	OUT	0	0	0	0	0
6:37935108:G:C	6	37935108	G	C	0.05	1	.	.	.	.	.	.	.	.	.	.	.	.	1	3.27758e-09	.	.	.	.	.	5	1	1	0	chr6_37935108_G/C	chr6:37935108	C	-	-	intergenic_variant	MODIFIER	SNV	-	-	-	OUT	OUT	OUT	OUT	0	0	0	0	0
6:37935168:C:A	6	37935168	C	A	0.05	1	.	.	.	.	.	.	.	.	.	.	.	.	1	3.27758e-09	.	.	.	.	.	5	1	1	0	chr6_37935168_C/A	chr6:37935168	A	-	-	intergenic_variant	MODIFIER	SNV	-	-	-	OUT	OUT	OUT	OUT	0	0	0	0	0
6:37935527:C:T	6	37935527	C	T	0.05	1	.	.	.	.	.	.	.	.	.	.	.	.	1	3.27758e-09	.	.	.	.	.	5	1	1	0	chr6_37935527_C/T	chr6:37935527	T	-	-	intergenic_variant	MODIFIER	SNV	-	-	-	OUT	OUT	OUT	OUT	0	0	0	0	0
6:37935577:C:T	6	37935577	C	T	0.05	1	.	.	.	.	.	.	.	.	.	.	.	.	1	3.27758e-09	.	.	.	.	.	5	1	1	0	chr6_37935577_C/T	chr6:37935577	T	-	-	intergenic_variant	MODIFIER	SNV	-	-	-	OUT	OUT	OUT	OUT	0	0	0	0	0
6:37935748:C:T	6	37935748	C	T	0.05	1	.	.	.	.	.	.	.	.	.	.	.	.	1	3.27758e-09	.	.	.	.	.	5	1	1	0	chr6_37935748_C/T	chr6:37935748	T	-	-	intergenic_variant	MODIFIER	SNV	-	-	-	OUT	OUT	OUT	OUT	0	0	0	0	0
6:37936044:G:T	6	37936044	G	T	0.05	1	.	.	.	.	.	.	.	.	.	.	.	.	1	3.27758e-09	.	.	.	.	.	5	1	1	0	chr6_37936044_G/T	chr6:37936044	T	-	-	intergenic_variant	MODIFIER	SNV	-	-	-	OUT	OUT	OUT	OUT	0	0	0	0	0
6:37936087:A:G	6	37936087	A	G	0.05	1	.	.	.	.	.	.	.	.	.	.	.	.	1	3.27758e-09	.	.	.	.	.	5	1	1	0	chr6_37936087_A/G	chr6:37936087	G	-	-	intergenic_variant	MODIFIER	SNV	-	-	-	OUT	OUT	OUT	OUT	0	0	0	0	0
6:37936692:T:C	6	37936692	T	C	0.05	1	.	.	.	.	.	.	.	.	.	.	.	.	1	3.27758e-09	.	.	.	.	.	5	1	1	0	chr6_37936692_T/C	chr6:37936692	C	-	-	intergenic_variant	MODIFIER	SNV	-	-	-	OUT	OUT	OUT	OUT	0	0	0	0	0
6:37938374:G:T	6	37938374	G	T	0.05	1	.	.	.	.	.	.	.	.	.	.	.	.	1	3.27758e-09	.	.	.	.	.	5	1	1	0	chr6_37938374_G/T	chr6:37938374	T	-	-	intergenic_variant	MODIFIER	SNV	-	-	-	OUT	OUT	OUT	OUT	0	0	0	0	0
6:37938380:A:G	6	37938380	A	G	0.05	1	.	.	.	.	.	.	.	.	.	.	.	.	1	3.27758e-09	.	.	.	.	.	5	1	1	0	chr6_37938380_A/G	chr6:37938380	G	-	-	intergenic_variant	MODIFIER	SNV	-	-	-	OUT	OUT	OUT	OUT	0	0	0	0	0
6:37940168:G:GAT	6	37940168	G	GAT	0.05	1	.	.	.	.	.	.	.	.	.	.	.	.	1	3.27758e-09	.	.	.	.	.	5	1	1	0	chr6_37940169_-/AT	chr6:37940168-37940169	AT	-	-	intergenic_variant	MODIFIER	insertion	-	-	-	OUT	OUT	OUT	OUT	0	0	0	0	0
6:37941472:C:CTTTTG	6	37941472	C	CTTTTG	0.05	1	.	.	.	.	.	.	.	.	.	.	.	.	1	3.27758e-09	.	.	.	.	.	5	1	1	0	chr6_37941473_-/TTTTG	chr6:37941472-37941473	TTTTG	-	-	intergenic_variant	MODIFIER	insertion	-	-	-	OUT	OUT	OUT	OUT	0	0	0	0	0
6:37942096:G:A	6	37942096	G	A	0.05	1	.	.	.	.	.	.	.	.	.	.	.	.	1	3.27758e-09	.	.	.	.	.	5	1	1	0	chr6_37942096_G/A	chr6:37942096	A	-	-	intergenic_variant	MODIFIER	SNV	-	-	-	OUT	OUT	OUT	OUT	0	0	0	0	0
6:37942944:T:C	6	37942944	T	C	0.05	1	.	.	.	.	.	.	.	.	.	.	.	.	1	3.27758e-09	.	.	.	.	.	5	1	1	0	chr6_37942944_T/C	chr6:37942944	C	-	-	intergenic_variant	MODIFIER	SNV	-	-	-	OUT	OUT	OUT	OUT	0	0	0	0	0
6:37943635:C:T	6	37943635	C	T	0.05	1	.	.	.	.	.	.	.	.	.	.	.	.	1	3.27758e-09	.	.	.	.	.	5	1	1	0	chr6_37943635_C/T	chr6:37943635	T	-	-	intergenic_variant	MODIFIER	SNV	-	-	-	OUT	OUT	OUT	OUT	0	0	0	0	0
6:37943860:G:T	6	37943860	G	T	0.05	1	.	.	.	.	.	.	.	.	.	.	.	.	1	3.27758e-09	.	.	.	.	.	5	1	1	0	chr6_37943860_G/T	chr6:37943860	T	-	-	intergenic_variant	MODIFIER	SNV	-	-	-	OUT	OUT	OUT	OUT	0	0	0	0	0
6:37943970:G:A	6	37943970	G	A	0.05	1	.	.	.	.	.	.	.	.	.	.	.	.	1	3.27758e-09	.	.	.	.	.	5	1	1	0	chr6_37943970_G/A	chr6:37943970	A	-	-	intergenic_variant	MODIFIER	SNV	-	-	-	OUT	OUT	OUT	OUT	0	0	0	0	0
6:37944068:C:T	6	37944068	C	T	0.05	1	.	.	.	.	.	.	.	.	.	.	.	.	1	3.27758e-09	.	.	.	.	.	5	1	1	0	chr6_37944068_C/T	chr6:37944068	T	-	-	intergenic_variant	MODIFIER	SNV	-	-	-	OUT	OUT	OUT	OUT	0	0	0	0	0
6:37944478:C:T	6	37944478	C	T	0.05	1	.	.	.	.	.	.	.	.	.	.	.	.	1	3.27758e-09	.	.	.	.	.	5	1	1	0	chr6_37944478_C/T	chr6:37944478	T	-	-	intergenic_variant	MODIFIER	SNV	-	-	-	OUT	OUT	OUT	OUT	0	0	0	0	0
6:37944482:T:G	6	37944482	T	G	0.05	1	.	.	.	.	.	.	.	.	.	.	.	.	1	3.27758e-09	.	.	.	.	.	5	1	1	0	chr6_37944482_T/G	chr6:37944482	G	-	-	intergenic_variant	MODIFIER	SNV	-	-	-	OUT	OUT	OUT	OUT	0	0	0	0	0
6:37944496:C:T	6	37944496	C	T	0.05	1	.	.	.	.	.	.	.	.	.	.	.	.	1	3.27758e-09	.	.	.	.	.	5	1	1	0	chr6_37944496_C/T	chr6:37944496	T	-	-	intergenic_variant	MODIFIER	SNV	-	-	-	OUT	OUT	OUT	OUT	0	0	0	0	0
6:37944573:A:G	6	37944573	A	G	0.05	1	.	.	.	.	.	.	.	.	.	.	.	.	1	3.27758e-09	.	.	.	.	.	5	1	1	0	chr6_37944573_A/G	chr6:37944573	G	-	-	intergenic_variant	MODIFIER	SNV	-	-	-	OUT	OUT	OUT	OUT	0	0	0	0	0
6:37944631:T:C	6	37944631	T	C	0.05	1	.	.	.	.	.	.	.	.	.	.	.	.	1	3.27758e-09	.	.	.	.	.	5	1	1	0	chr6_37944631_T/C	chr6:37944631	C	-	-	intergenic_variant	MODIFIER	SNV	-	-	-	OUT	OUT	OUT	OUT	0	0	0	0	0
6:37944681:C:T	6	37944681	C	T	0.05	1	.	.	.	.	.	.	.	.	.	.	.	.	1	3.27758e-09	.	.	.	.	.	5	1	1	0	chr6_37944681_C/T	chr6:37944681	T	-	-	intergenic_variant	MODIFIER	SNV	-	-	-	OUT	OUT	OUT	OUT	0	0	0	0	0
6:37944704:A:G	6	37944704	A	G	0.05	1	.	.	.	.	.	.	.	.	.	.	.	.	1	3.27758e-09	.	.	.	.	.	5	1	1	0	chr6_37944704_A/G	chr6:37944704	G	-	-	intergenic_variant	MODIFIER	SNV	-	-	-	OUT	OUT	OUT	OUT	0	0	0	0	0
6:37944791:A:G	6	37944791	A	G	0.05	1	.	.	.	.	.	.	.	.	.	.	.	.	1	3.27758e-09	.	.	.	.	.	5	1	1	0	chr6_37944791_A/G	chr6:37944791	G	-	-	intergenic_variant	MODIFIER	SNV	-	-	-	OUT	OUT	OUT	OUT	0	0	0	0	0
6:37944933:A:C	6	37944933	A	C	0.05	1	.	.	.	.	.	.	.	.	.	.	.	.	1	3.27758e-09	.	.	.	.	.	5	1	1	0	chr6_37944933_A/C	chr6:37944933	C	-	-	intergenic_variant	MODIFIER	SNV	-	-	-	OUT	OUT	OUT	OUT	0	0	0	0	0
6:37945054:A:G	6	37945054	A	G	0.05	1	.	.	.	.	.	.	.	.	.	.	.	.	1	3.27758e-09	.	.	.	.	.	5	1	1	0	chr6_37945054_A/G	chr6:37945054	G	-	-	intergenic_variant	MODIFIER	SNV	-	-	-	OUT	OUT	OUT	OUT	0	0	0	0	0
6:37945082:G:T	6	37945082	G	T	0.05	1	.	.	.	.	.	.	.	.	.	.	.	.	1	3.27758e-09	.	.	.	.	.	5	1	1	0	chr6_37945082_G/T	chr6:37945082	T	-	-	intergenic_variant	MODIFIER	SNV	-	-	-	OUT	OUT	OUT	OUT	0	0	0	0	0
6:37945152:G:T	6	37945152	G	T	0.05	1	.	.	.	.	.	.	.	.	.	.	.	.	1	3.27758e-09	.	.	.	.	.	5	1	1	0	chr6_37945152_G/T	chr6:37945152	T	-	-	intergenic_variant	MODIFIER	SNV	-	-	-	OUT	OUT	OUT	OUT	0	0	0	0	0
6:37945183:C:T	6	37945183	C	T	0.05	1	.	.	.	.	.	.	.	.	.	.	.	.	1	3.27758e-09	.	.	.	.	.	5	1	1	0	chr6_37945183_C/T	chr6:37945183	T	-	-	intergenic_variant	MODIFIER	SNV	-	-	-	OUT	OUT	OUT	OUT	0	0	0	0	0
6:37945192:T:C	6	37945192	T	C	0.05	1	.	.	.	.	.	.	.	.	.	.	.	.	1	3.27758e-09	.	.	.	.	.	5	1	1	0	chr6_37945192_T/C	chr6:37945192	C	-	-	intergenic_variant	MODIFIER	SNV	-	-	-	OUT	OUT	OUT	OUT	0	0	0	0	0
6:37945193:G:A	6	37945193	G	A	0.05	1	.	.	.	.	.	.	.	.	.	.	.	.	1	3.27758e-09	.	.	.	.	.	5	1	1	0	chr6_37945193_G/A	chr6:37945193	A	-	-	intergenic_variant	MODIFIER	SNV	-	-	-	OUT	OUT	OUT	OUT	0	0	0	0	0
6:37945256:G:A	6	37945256	G	A	0.05	1	.	.	.	.	.	.	.	.	.	.	.	.	1	3.27758e-09	.	.	.	.	.	5	1	1	0	chr6_37945256_G/A	chr6:37945256	A	-	-	intergenic_variant	MODIFIER	SNV	-	-	-	OUT	OUT	OUT	OUT	0	0	0	0	0
6:37945290:A:G	6	37945290	A	G	0.05	1	.	.	.	.	.	.	.	.	.	.	.	.	1	3.27758e-09	.	.	.	.	.	5	1	1	0	chr6_37945290_A/G	chr6:37945290	G	-	-	intergenic_variant	MODIFIER	SNV	-	-	-	OUT	OUT	OUT	OUT	0	0	0	0	0
6:37945333:G:A	6	37945333	G	A	0.05	1	.	.	.	.	.	.	.	.	.	.	.	.	1	3.27758e-09	.	.	.	.	.	5	1	1	0	chr6_37945333_G/A	chr6:37945333	A	-	-	intergenic_variant	MODIFIER	SNV	-	-	-	OUT	OUT	OUT	OUT	0	0	0	0	0
6:37945517:CTTATAAAGTCTATACTGTTCTTATTCCCATTT:C	6	37945517	CTTATAAAGTCTATACTGTTCTTATTCCCATTT	C	0.05	1	.	.	.	.	.	.	.	.	.	.	.	.	1	3.27758e-09	.	.	.	.	.	5	1	1	0	chr6_37945518_TTATAAAGTCTATACTGTTCTTATTCCCATTT/-	chr6:37945518-37945549	-	-	-	intergenic_variant	MODIFIER	deletion	-	-	-	OUT	OUT	OUT	OUT	0	0	0	0	0
6:37945726:C:G	6	37945726	C	G	0.05	1	.	.	.	.	.	.	.	.	.	.	.	.	1	3.27758e-09	.	.	.	.	.	5	1	1	0	chr6_37945726_C/G	chr6:37945726	G	-	-	intergenic_variant	MODIFIER	SNV	-	-	-	OUT	OUT	OUT	OUT	0	0	0	0	0
6:37945729:G:A	6	37945729	G	A	0.05	1	.	.	.	.	.	.	.	.	.	.	.	.	1	3.27758e-09	.	.	.	.	.	5	1	1	0	chr6_37945729_G/A	chr6:37945729	A	-	-	intergenic_variant	MODIFIER	SNV	-	-	-	OUT	OUT	OUT	OUT	0	0	0	0	0
6:37945731:A:AAC	6	37945731	A	AAC	0.05	1	.	.	.	.	.	.	.	.	.	.	.	.	1	3.27758e-09	.	.	.	.	.	5	1	1	0	chr6_37945732_-/AC	chr6:37945731-37945732	AC	-	-	intergenic_variant	MODIFIER	insertion	-	-	-	OUT	OUT	OUT	OUT	0	0	0	0	0
6:37945736:TA:T	6	37945736	TA	T	0.05	1	.	.	.	.	.	.	.	.	.	.	.	.	1	3.27758e-09	.	.	.	.	.	5	1	1	0	chr6_37945737_A/-	chr6:37945737	-	-	-	intergenic_variant	MODIFIER	deletion	-	-	-	OUT	OUT	OUT	OUT	0	0	0	0	0
6:37945820:C:A	6	37945820	C	A	0.05	1	.	.	.	.	.	.	.	.	.	.	.	.	1	3.27758e-09	.	.	.	.	.	5	1	1	0	chr6_37945820_C/A	chr6:37945820	A	-	-	intergenic_variant	MODIFIER	SNV	-	-	-	OUT	OUT	OUT	OUT	0	0	0	0	0
6:37945849:T:C	6	37945849	T	C	0.05	1	.	.	.	.	.	.	.	.	.	.	.	.	1	3.27758e-09	.	.	.	.	.	5	1	1	0	chr6_37945849_T/C	chr6:37945849	C	-	-	intergenic_variant	MODIFIER	SNV	-	-	-	OUT	OUT	OUT	OUT	0	0	0	0	0
6:37946012:C:T	6	37946012	C	T	0.05	1	.	.	.	.	.	.	.	.	.	.	.	.	1	3.27758e-09	.	.	.	.	.	5	1	1	0	chr6_37946012_C/T	chr6:37946012	T	-	-	intergenic_variant	MODIFIER	SNV	-	-	-	IN	OUT	OUT	OUT	0.000103034	0.0174052	3.86794e-05	3.15531e-05	0
6:37954209:TAG:T	6	37954209	TAG	T	0.05	1	.	.	.	.	.	.	.	.	.	.	.	.	1	3.27758e-09	.	.	.	.	.	5	1	1	0	chr6_37954210_AG/-	chr6:37954210-37954211	-	-	-	intergenic_variant	MODIFIER	deletion	-	-	-	OUT	OUT	OUT	OUT	0	0	0	0	0
6:37959360:C:T	6	37959360	C	T	0.05	1	.	.	.	.	.	.	.	.	.	.	.	.	1	3.27758e-09	.	.	.	.	.	5	1	1	0	chr6_37959360_C/T	chr6:37959360	T	-	-	intergenic_variant	MODIFIER	SNV	-	-	-	OUT	OUT	OUT	OUT	0	0	0	0	0
6:37961553:C:T	6	37961553	C	T	0.05	1	.	.	.	.	.	.	.	.	.	.	.	.	1	3.27758e-09	.	.	.	.	.	5	1	1	0	chr6_37961553_C/T	chr6:37961553	T	-	-	intergenic_variant	MODIFIER	SNV	-	-	-	OUT	OUT	OUT	OUT	0	0	0	0	0
6:37962887:G:T	6	37962887	G	T	0.05	1	.	.	.	.	.	.	.	.	.	.	.	.	1	3.27758e-09	.	.	.	.	.	5	1	1	0	chr6_37962887_G/T	chr6:37962887	T	-	-	intergenic_variant	MODIFIER	SNV	-	-	-	IN	OUT	OUT	OUT	0.00481286	0	0	0	3.13153e-05
6:37963346:G:A	6	37963346	G	A	0.05	1	.	.	.	.	.	.	.	.	.	.	.	.	1	3.27758e-09	.	.	.	.	.	5	1	1	0	chr6_37963346_G/A	chr6:37963346	A	-	-	intergenic_variant	MODIFIER	SNV	-	-	-	OUT	OUT	OUT	OUT	0	0	0	0	0
6:37965491:C:CTGA	6	37965491	C	CTGA	0.05	1	.	.	.	.	.	.	.	.	.	.	.	.	1	3.27758e-09	.	.	.	.	.	5	1	1	0	chr6_37965492_-/TGA	chr6:37965491-37965492	TGA	-	-	intergenic_variant	MODIFIER	insertion	-	-	-	OUT	OUT	OUT	OUT	0	0	0	0	0
6:37966382:T:C	6	37966382	T	C	0.05	1	.	.	.	.	.	.	.	.	.	.	.	.	1	3.27758e-09	.	.	.	.	.	5	1	1	0	chr6_37966382_T/C	chr6:37966382	C	-	-	intergenic_variant	MODIFIER	SNV	-	-	-	OUT	OUT	OUT	OUT	0	0	0	0	0
6:37968595:C:G	6	37968595	C	G	0.05	1	.	.	.	.	.	.	.	.	.	.	.	.	1	3.27758e-09	.	.	.	.	.	5	1	1	0	chr6_37968595_C/G	chr6:37968595	G	-	-	intergenic_variant	MODIFIER	SNV	-	-	-	OUT	OUT	OUT	OUT	0	0	0	0	0
6:37974370:G:A	6	37974370	G	A	0.05	1	.	.	.	.	.	.	.	.	.	.	.	.	0.97	4.50832e-08	.	.	.	.	.	5	1	1	0	chr6_37974370_G/A	chr6:37974370	A	-	-	intergenic_variant	MODIFIER	SNV	-	-	-	OUT	OUT	OUT	OUT	0	0	0	0	0
6:37974407:T:C	6	37974407	T	C	0.05	1	.	.	.	.	.	.	.	.	.	.	.	.	0.97	4.50832e-08	.	.	.	.	.	5	1	1	0	chr6_37974407_T/C	chr6:37974407	C	-	-	intergenic_variant	MODIFIER	SNV	-	-	-	OUT	OUT	OUT	OUT	0	0	0	0	0
6:37975985:T:C	6	37975985	T	C	0.05	1	.	.	.	.	.	.	.	.	.	.	.	.	0.97	4.50832e-08	.	.	.	.	.	5	1	1	0	chr6_37975985_T/C	chr6:37975985	C	-	-	intergenic_variant	MODIFIER	SNV	-	-	-	OUT	OUT	OUT	OUT	0	0	0	0	0
6:37976818:C:T	6	37976818	C	T	0.05	1	.	.	.	.	.	.	.	.	.	.	.	.	0.96	2.07541e-08	.	.	.	.	.	5	1	1	0	chr6_37976818_C/T	chr6:37976818	T	-	-	intergenic_variant	MODIFIER	SNV	-	-	-	OUT	OUT	OUT	OUT	0	0	0	0	0
6:37977826:T:G	6	37977826	T	G	0.05	1	.	.	.	.	.	.	.	.	.	.	.	.	0.96	2.07541e-08	.	.	.	.	.	5	1	1	0	chr6_37977826_T/G	chr6:37977826	G	-	-	intergenic_variant	MODIFIER	SNV	-	-	-	OUT	OUT	OUT	OUT	0	0	0	0	0
6:37978995:C:T	6	37978995	C	T	0.05	1	.	.	.	.	.	.	.	.	.	.	.	.	0.96	2.07541e-08	.	.	.	.	.	5	1	1	0	chr6_37978995_C/T	chr6:37978995	T	-	-	intergenic_variant	MODIFIER	SNV	-	-	-	OUT	OUT	OUT	OUT	0	0	0	0	0
6:37981093:T:G	6	37981093	T	G	0.05	1	.	.	.	.	.	.	.	.	.	.	.	.	0.96	2.07541e-08	.	.	.	.	.	5	1	1	0	chr6_37981093_T/G	chr6:37981093	G	-	-	intergenic_variant	MODIFIER	SNV	-	-	-	OUT	OUT	OUT	OUT	0	0	0	0	0
6:37981125:C:A	6	37981125	C	A	0.05	1	.	.	.	.	.	.	.	.	.	.	.	.	0.96	2.07541e-08	.	.	.	.	.	5	1	1	0	chr6_37981125_C/A	chr6:37981125	A	-	-	intergenic_variant	MODIFIER	SNV	-	-	-	OUT	OUT	OUT	OUT	0	0	0	0	0
6:37983153:C:T	6	37983153	C	T	0.05	1	.	.	.	.	.	.	.	.	.	.	.	.	0.96	2.07541e-08	.	.	.	.	.	5	1	1	0	chr6_37983153_C/T	chr6:37983153	T	-	-	intergenic_variant	MODIFIER	SNV	-	-	-	OUT	OUT	OUT	OUT	0	0	0	0	0
6:37984550:C:A	6	37984550	C	A	0.05	1	.	.	.	.	.	.	.	.	.	.	.	.	0.96	2.07541e-08	.	.	.	.	.	5	1	1	0	chr6_37984550_C/A	chr6:37984550	A	-	-	intergenic_variant	MODIFIER	SNV	-	-	-	OUT	OUT	OUT	OUT	0	0	0	0	0
6:37984808:C:T	6	37984808	C	T	0.05	1	.	.	.	.	.	.	.	.	.	.	.	.	0.96	2.07541e-08	.	.	.	.	.	5	1	1	0	chr6_37984808_C/T	chr6:37984808	T	-	-	intergenic_variant	MODIFIER	SNV	-	-	-	OUT	OUT	OUT	OUT	0	0	0	0	0
6:37984948:A:G	6	37984948	A	G	0.05	1	.	.	.	.	.	.	.	.	.	.	.	.	0.96	2.07541e-08	.	.	.	.	.	5	1	1	0	chr6_37984948_A/G	chr6:37984948	G	-	-	intergenic_variant	MODIFIER	SNV	-	-	-	OUT	OUT	OUT	OUT	0	0	0	0	0
6:37987503:T:C	6	37987503	T	C	0.05	1	.	.	.	.	.	.	.	.	.	.	.	.	0.96	2.07541e-08	.	.	.	.	.	5	1	1	0	chr6_37987503_T/C	chr6:37987503	C	-	-	intergenic_variant	MODIFIER	SNV	-	-	-	OUT	OUT	OUT	OUT	0	0	0	0	0
6:37987607:T:C	6	37987607	T	C	0.05	1	.	.	.	.	.	.	.	.	.	.	.	.	0.96	2.07541e-08	.	.	.	.	.	5	1	1	0	chr6_37987607_T/C	chr6:37987607	C	-	-	intergenic_variant	MODIFIER	SNV	-	-	-	OUT	OUT	OUT	OUT	0	0	0	0	0
6:37989831:C:G	6	37989831	C	G	0.05	1	.	.	.	.	.	.	.	.	.	.	.	.	0.96	2.07541e-08	.	.	.	.	.	5	1	1	0	chr6_37989831_C/G	chr6:37989831	G	-	-	intergenic_variant	MODIFIER	SNV	-	-	-	OUT	OUT	OUT	OUT	0	0	0	0	0
6:37990833:T:C	6	37990833	T	C	0.05	1	.	.	.	.	.	.	.	.	.	.	.	.	0.96	2.07541e-08	.	.	.	.	.	5	1	1	0	chr6_37990833_T/C	chr6:37990833	C	-	-	intergenic_variant	MODIFIER	SNV	-	-	-	OUT	OUT	OUT	OUT	0	0	0	0	0
6:37991597:G:A	6	37991597	G	A	0.05	1	.	.	.	.	.	.	.	.	.	.	.	.	0.96	2.07541e-08	.	.	.	.	.	5	1	1	0	chr6_37991597_G/A	chr6:37991597	A	-	-	intergenic_variant	MODIFIER	SNV	-	-	-	OUT	OUT	OUT	OUT	0	0	0	0	0
6:37991751:C:T	6	37991751	C	T	0.05	1	.	.	.	.	.	.	.	.	.	.	.	.	0.96	2.07541e-08	.	.	.	.	.	5	1	1	0	chr6_37991751_C/T	chr6:37991751	T	-	-	intergenic_variant	MODIFIER	SNV	-	-	-	OUT	OUT	OUT	OUT	0	0	0	0	0
6:37992487:C:G	6	37992487	C	G	0.05	1	.	.	.	.	.	.	.	.	.	.	.	.	0.96	2.07541e-08	.	.	.	.	.	5	1	1	0	chr6_37992487_C/G	chr6:37992487	G	-	-	intergenic_variant	MODIFIER	SNV	-	-	-	OUT	OUT	OUT	OUT	0	0	0	0	0
6:37993125:T:C	6	37993125	T	C	0.05	1	.	.	.	.	.	.	.	.	.	.	.	.	0.96	2.07541e-08	.	.	.	.	.	5	1	1	0	chr6_37993125_T/C	chr6:37993125	C	-	-	intergenic_variant	MODIFIER	SNV	-	-	-	OUT	OUT	OUT	OUT	0	0	0	0	0
6:37993517:G:T	6	37993517	G	T	0.05	1	.	.	.	.	.	.	.	.	.	.	.	.	0.96	2.07541e-08	.	.	.	.	.	5	1	1	0	chr6_37993517_G/T	chr6:37993517	T	-	-	intergenic_variant	MODIFIER	SNV	-	-	-	OUT	OUT	OUT	OUT	0	0	0	0	0
6:37993856:T:G	6	37993856	T	G	0.05	1	.	.	.	.	.	.	.	.	.	.	.	.	0.96	2.07541e-08	.	.	.	.	.	5	1	1	0	chr6_37993856_T/G	chr6:37993856	G	-	-	intergenic_variant	MODIFIER	SNV	-	-	-	OUT	OUT	OUT	OUT	0	0	0	0	0
6:37994046:G:C	6	37994046	G	C	0.05	1	.	.	.	.	.	.	.	.	.	.	.	.	0.96	2.07541e-08	.	.	.	.	.	5	1	1	0	chr6_37994046_G/C	chr6:37994046	C	-	-	intergenic_variant	MODIFIER	SNV	-	-	-	OUT	OUT	OUT	OUT	0	0	0	0	0
6:37996571:A:G	6	37996571	A	G	0.05	1	.	.	.	.	.	.	.	.	.	.	.	.	0.96	2.07541e-08	.	.	.	.	.	5	1	1	0	chr6_37996571_A/G	chr6:37996571	G	-	-	intergenic_variant	MODIFIER	SNV	-	-	-	OUT	OUT	OUT	OUT	0	0	0	0	0
6:37996859:A:G	6	37996859	A	G	0.05	1	.	.	.	.	.	.	.	.	.	.	.	.	0.96	2.07541e-08	.	.	.	.	.	5	1	1	0	chr6_37996859_A/G	chr6:37996859	G	-	-	intergenic_variant	MODIFIER	SNV	-	-	-	IN	OUT	OUT	OUT	0.00926147	0.00978223	0	0	0
6:37997160:C:T	6	37997160	C	T	0.05	1	.	.	.	.	.	.	.	.	.	.	.	.	0.96	2.07541e-08	.	.	.	.	.	5	1	1	0	chr6_37997160_C/T	chr6:37997160	T	-	-	intergenic_variant	MODIFIER	SNV	-	-	-	IN	IN	OUT	OUT	0.00926147	0.00978223	0	0	0
6:37997516:G:A	6	37997516	G	A	0.05	1	.	.	.	.	.	.	.	.	.	.	.	.	0.96	2.07541e-08	.	.	.	.	.	5	1	1	0	chr6_37997516_G/A	chr6:37997516	A	-	-	intergenic_variant	MODIFIER	SNV	-	-	-	OUT	OUT	OUT	OUT	0	0	0	0	0
6:37998187:A:C	6	37998187	A	C	0.05	1	.	.	.	.	.	.	.	.	.	.	.	.	0.96	2.07541e-08	.	.	.	.	.	5	1	1	0	chr6_37998187_A/C	chr6:37998187	C	-	-	intergenic_variant	MODIFIER	SNV	-	-	-	OUT	OUT	OUT	OUT	0	0	0	0	0
6:37998452:G:A	6	37998452	G	A	0.05	1	.	.	.	.	.	.	.	.	.	.	.	.	0.96	2.07541e-08	.	.	.	.	.	5	1	1	0	chr6_37998452_G/A	chr6:37998452	A	-	-	intergenic_variant	MODIFIER	SNV	-	-	-	OUT	OUT	OUT	OUT	0	0	0	0	0
6:37999740:A:C	6	37999740	A	C	0.05	1	.	.	.	.	.	.	.	.	.	.	.	.	0.96	2.07541e-08	.	.	.	.	.	5	1	1	0	chr6_37999740_A/C	chr6:37999740	C	-	-	intergenic_variant	MODIFIER	SNV	-	-	-	OUT	OUT	OUT	OUT	0	0	0	0	0
6:38000353:T:C	6	38000353	T	C	0.05	1	.	.	.	.	.	.	.	.	.	.	.	.	0.96	2.07541e-08	.	.	.	.	.	5	1	1	0	chr6_38000353_T/C	chr6:38000353	C	-	-	intergenic_variant	MODIFIER	SNV	-	-	-	OUT	OUT	OUT	OUT	0	0	0	0	0
6:38000992:G:A	6	38000992	G	A	0.05	1	.	.	.	.	.	.	.	.	.	.	.	.	0.96	2.07541e-08	.	.	.	.	.	5	1	1	0	chr6_38000992_G/A	chr6:38000992	A	-	-	intergenic_variant	MODIFIER	SNV	-	-	-	OUT	OUT	OUT	OUT	0	0	0	0	0
6:38001115:A:G	6	38001115	A	G	0.05	1	.	.	.	.	.	.	.	.	.	.	.	.	0.96	2.07541e-08	.	.	.	.	.	5	1	1	0	chr6_38001115_A/G	chr6:38001115	G	-	-	intergenic_variant	MODIFIER	SNV	-	-	-	OUT	OUT	OUT	OUT	0	0	0	0	0
6:38001392:G:A	6	38001392	G	A	0.05	1	.	.	.	.	.	.	.	.	.	.	.	.	0.96	2.07541e-08	.	.	.	.	.	5	1	1	0	chr6_38001392_G/A	chr6:38001392	A	-	-	intergenic_variant	MODIFIER	SNV	-	-	-	OUT	OUT	OUT	OUT	0	0	0	0	0
6:38001744:TTTC:T	6	38001744	TTTC	T	0.05	1	.	.	.	.	.	.	.	.	.	.	.	.	0.96	2.07541e-08	.	.	.	.	.	5	1	1	0	chr6_38001745_TTC/-	chr6:38001745-38001747	-	-	-	intergenic_variant	MODIFIER	deletion	-	-	-	OUT	OUT	OUT	OUT	0	0	0	0	0
6:38001753:T:A	6	38001753	T	A	0.05	1	.	.	.	.	.	.	.	.	.	.	.	.	0.96	2.07541e-08	.	.	.	.	.	5	1	1	0	chr6_38001753_T/A	chr6:38001753	A	-	-	intergenic_variant	MODIFIER	SNV	-	-	-	OUT	OUT	OUT	OUT	0	0	0	0	0
6:38001754:T:G	6	38001754	T	G	0.05	1	.	.	.	.	.	.	.	.	.	.	.	.	0.96	2.07541e-08	.	.	.	.	.	5	1	1	0	chr6_38001754_T/G	chr6:38001754	G	-	-	intergenic_variant	MODIFIER	SNV	-	-	-	OUT	OUT	OUT	OUT	0	0	0	0	0
6:38001758:AGTGTG:A	6	38001758	AGTGTG	A	0.05	1	.	.	.	.	.	.	.	.	.	.	.	.	0.96	2.07541e-08	.	.	.	.	.	5	1	1	0	chr6_38001759_GTGTG/-	chr6:38001759-38001763	-	-	-	intergenic_variant	MODIFIER	deletion	-	-	-	OUT	OUT	OUT	OUT	0	0	0	0	0
6:38001765:T:A	6	38001765	T	A	0.05	1	.	.	.	.	.	.	.	.	.	.	.	.	0.96	2.07541e-08	.	.	.	.	.	5	1	1	0	chr6_38001765_T/A	chr6:38001765	A	-	-	intergenic_variant	MODIFIER	SNV	-	-	-	OUT	OUT	OUT	OUT	0	0	0	0	0
6:38001768:C:G	6	38001768	C	G	0.05	1	.	.	.	.	.	.	.	.	.	.	.	.	0.96	2.07541e-08	.	.	.	.	.	5	1	1	0	chr6_38001768_C/G	chr6:38001768	G	-	-	intergenic_variant	MODIFIER	SNV	-	-	-	OUT	OUT	OUT	OUT	0	0	0	0	0
6:38001950:TTTTAC:T	6	38001950	TTTTAC	T	0.04	1	.	.	.	.	.	.	.	.	.	.	.	.	0.89	1.14007e-08	.	.	.	.	.	5	1	0	0	chr6_38001951_TTTAC/-	chr6:38001951-38001955	-	-	-	intergenic_variant	MODIFIER	deletion	-	-	-	OUT	OUT	OUT	OUT	0	0	0	0	0
6:38004124:G:A	6	38004124	G	A	0.05	1	.	.	.	.	.	.	.	.	.	.	.	.	0.96	2.07541e-08	.	.	.	.	.	5	1	1	0	chr6_38004124_G/A	chr6:38004124	A	-	-	intergenic_variant	MODIFIER	SNV	-	-	-	OUT	OUT	OUT	OUT	0	0	0	0	0
6:38005895:C:T	6	38005895	C	T	0.05	1	.	.	.	.	.	.	.	.	.	.	.	.	0.96	2.07541e-08	.	.	.	.	.	5	1	1	0	chr6_38005895_C/T	chr6:38005895	T	-	-	intergenic_variant	MODIFIER	SNV	-	-	-	OUT	OUT	OUT	OUT	0	0	0	0	0
6:38005973:G:A	6	38005973	G	A	0.05	1	.	.	.	.	.	.	.	.	.	.	.	.	0.96	2.07541e-08	.	.	.	.	.	5	1	1	0	chr6_38005973_G/A	chr6:38005973	A	-	-	intergenic_variant	MODIFIER	SNV	-	-	-	OUT	OUT	OUT	OUT	0	0	0	0	0
6:38007975:A:G	6	38007975	A	G	0.05	1	.	.	.	.	.	.	.	.	.	.	.	.	0.96	2.07541e-08	.	.	.	.	.	5	1	1	0	chr6_38007975_A/G	chr6:38007975	G	-	-	intergenic_variant	MODIFIER	SNV	-	-	-	OUT	OUT	OUT	OUT	0	0	0	0	0
6:38008345:ATAT:A	6	38008345	ATAT	A	0.05	1	.	.	.	.	.	.	.	.	.	.	.	.	0.96	2.07541e-08	.	.	.	.	.	5	1	1	0	chr6_38008346_TAT/-	chr6:38008346-38008348	-	-	-	intergenic_variant	MODIFIER	deletion	-	-	-	OUT	OUT	OUT	OUT	0	0	0	0	0
6:38015648:A:T	6	38015648	A	T	0.04	0.99	.	.	.	.	.	.	.	.	.	.	.	.	0.89	1.14007e-08	.	.	.	.	.	5	1	0	0	chr6_38015648_A/T	chr6:38015648	T	-	-	intergenic_variant	MODIFIER	SNV	-	-	-	OUT	OUT	OUT	OUT	0	0	0	0	0
6:38051856:T:C	6	38051856	T	C	0.04	0.99	0.81	3.10158e-23	.	0.81	4.31887e-19	.	0.81	1.42807e-11	.	0.81	2.19189e-09	.	0.86	2.08419e-08	.	0.806557	1.20368e-30	0.806557	2.85756e-21	5	5	0	0	chr6_38051856_T/C	chr6:38051856	C	-	-	intergenic_variant	MODIFIER	SNV	-	-	-	OUT	OUT	OUT	OUT	0	0	0	0	0
[truncated: 12 more columns]

## Sheet: Table S16_CS_QTLR5
Credible sets obtained with single and multiple trait approaches in the QTLR5 on BTA14
marker	chr	pos	REF	ALT	ALT_fr	accimp	LD_Height	Pvalue_Height	pip_Height	LD_Length	Pvalue_Length	pip_Length	LD_Pelvis length	Pvalue_Pelvis length	pip_Pelvis length	LD_Chest width	Pvalue_Chest width	pip_Chest width	LD_Pelvis width	Pvalue_Pelvis width	pip_Pelvis width	LD_Buttock rear	Pvalue_Buttock rear	pip_Buttock rear	LD_Shoulder muscling	Pvalue_Shoulder muscling	pip_Shoulder muscling	LD_Top muscling	Pvalue_Top muscling	pip_Top muscling	ldMTlong	PvalueMTlong	ldMTmusc	PvalueMTmusc	number_traits	STLD80_times_in_CS	STLD90_times_in_CS	SuSiE_times_in_CS	Uploaded_variation	Location	Allele	Gene	Feature_type	Consequence	IMPACT	VARIANT_CLASS	SYMBOL	SYMBOL_SOURCE	SIFT
14:75874691:G:A	14	75874691	G	A	0.16	0.99	0.81	8.33342e-11	.	0.81	1.14637e-08	.	0.95	6.40771e-08	.	0.81	5.02057e-09	0.01	0.81	3.08853e-08	.	0.81	8.48915e-14	.	0.81	9.31576e-14	.	0.81	1.41202e-15	.	0.81168	1.5333e-17	0.81168	1.54077e-19	8	8	1	1	chr14_75874691_G/A	chr14:75874691	A	-	-	intergenic_variant	MODIFIER	SNV	-	-	-
14:75874703:G:A	14	75874703	G	A	0.16	0.99	0.81	8.12296e-11	.	0.81	9.45183e-09	.	0.95	5.78097e-08	.	0.81	5.94976e-09	0.01	0.81	4.88565e-08	.	0.81	1.02778e-13	.	0.81	9.70875e-14	.	0.81	1.57181e-15	.	0.810857	2.2098e-17	0.810857	1.99903e-19	8	8	1	1	chr14_75874703_G/A	chr14:75874703	A	-	-	intergenic_variant	MODIFIER	SNV	-	-	-
14:75875547:A:G	14	75875547	A	G	0.17	0.99	0.8	6.51873e-11	.	0.8	4.46909e-09	0	0.94	1.47489e-08	0.01	0.8	3.50562e-08	.	0.8	3.70292e-07	.	0.8	1.03634e-11	.	0.8	7.84772e-12	.	0.8	3.01424e-13	.	0.80343	5.06766e-17	0.80343	1.9429e-16	8	8	1	2	chr14_75875547_A/G	chr14:75875547	G	-	-	intergenic_variant	MODIFIER	SNV	-	-	-
14:75876116:A:G	14	75876116	A	G	0.17	0.99	0.8	5.58002e-11	.	0.8	4.64095e-09	0	0.94	1.49231e-08	0.01	0.8	3.17455e-08	0	0.8	2.62873e-07	.	0.8	8.53743e-12	.	0.8	6.14621e-12	.	0.8	2.02708e-13	.	0.802785	2.86914e-17	0.802785	1.39468e-16	8	8	1	3	chr14_75876116_A/G	chr14:75876116	G	-	-	intergenic_variant	MODIFIER	SNV	-	-	-
14:75876138:A:G	14	75876138	A	G	0.17	0.99	0.8	5.58002e-11	.	0.8	4.64095e-09	0	0.94	1.49231e-08	0.01	0.8	3.17455e-08	0	0.8	2.62873e-07	.	0.8	8.53743e-12	.	0.8	6.14621e-12	.	0.8	2.02708e-13	.	0.802785	2.86914e-17	0.802785	1.39468e-16	8	8	1	3	chr14_75876138_A/G	chr14:75876138	G	-	-	intergenic_variant	MODIFIER	SNV	-	-	-
14:75876236:AG:A	14	75876236	AG	A	0.17	0.99	0.8	5.58002e-11	.	0.8	4.64095e-09	0	0.94	1.49231e-08	0.01	0.8	3.17455e-08	0	0.8	2.62873e-07	.	0.8	8.53743e-12	.	0.8	6.14621e-12	.	0.8	2.02708e-13	.	0.802785	2.86914e-17	0.802785	1.39468e-16	8	8	1	3	chr14_75876237_G/-	chr14:75876237	-	-	-	intergenic_variant	MODIFIER	deletion	-	-	-
14:75876293:C:T	14	75876293	C	T	0.17	0.99	0.8	5.58002e-11	.	0.8	4.64095e-09	0	0.94	1.49231e-08	0.01	0.8	3.17455e-08	0	0.8	2.62873e-07	.	0.8	8.53743e-12	.	0.8	6.14621e-12	.	0.8	2.02708e-13	.	0.802785	2.86914e-17	0.802785	1.39468e-16	8	8	1	3	chr14_75876293_C/T	chr14:75876293	T	-	-	intergenic_variant	MODIFIER	SNV	-	-	-
14:75876321:C:T	14	75876321	C	T	0.17	0.99	0.8	5.58002e-11	.	0.8	4.64095e-09	0	0.94	1.49231e-08	0.01	0.8	3.17455e-08	.	0.8	2.62873e-07	.	0.8	8.53743e-12	.	0.8	6.14621e-12	.	0.8	2.02708e-13	.	0.802785	2.86914e-17	0.802785	1.39468e-16	8	8	1	2	chr14_75876321_C/T	chr14:75876321	T	-	-	intergenic_variant	MODIFIER	SNV	-	-	-
14:75876322:T:C	14	75876322	T	C	0.17	0.99	0.8	5.58002e-11	.	0.8	4.64095e-09	0	0.94	1.49231e-08	0.01	0.8	3.17455e-08	.	0.8	2.62873e-07	.	0.8	8.53743e-12	.	0.8	6.14621e-12	.	0.8	2.02708e-13	.	0.802785	2.86914e-17	0.802785	1.39468e-16	8	8	1	2	chr14_75876322_T/C	chr14:75876322	C	-	-	intergenic_variant	MODIFIER	SNV	-	-	-
14:75876340:G:A	14	75876340	G	A	0.17	0.99	0.8	5.58002e-11	.	0.8	4.64095e-09	0	0.94	1.49231e-08	0.01	0.8	3.17455e-08	.	0.8	2.62873e-07	.	0.8	8.53743e-12	.	0.8	6.14621e-12	.	0.8	2.02708e-13	.	0.802785	2.86914e-17	0.802785	1.39468e-16	8	8	1	2	chr14_75876340_G/A	chr14:75876340	A	-	-	intergenic_variant	MODIFIER	SNV	-	-	-
14:75876457:A:C	14	75876457	A	C	0.17	0.99	0.8	5.58002e-11	.	0.8	4.64095e-09	0	0.94	1.49231e-08	0.01	0.8	3.17455e-08	.	0.8	2.62873e-07	.	0.8	8.53743e-12	.	0.8	6.14621e-12	.	0.8	2.02708e-13	.	0.802785	2.86914e-17	0.802785	1.39468e-16	8	8	1	2	chr14_75876457_A/C	chr14:75876457	C	-	-	intergenic_variant	MODIFIER	SNV	-	-	-
14:75877316:C:A	14	75877316	C	A	0.17	0.99	0.8	5.58002e-11	.	0.8	4.64095e-09	0	0.94	1.49231e-08	0.01	0.8	3.17455e-08	.	0.8	2.62873e-07	.	0.8	8.53743e-12	.	0.8	6.14621e-12	.	0.8	2.02708e-13	.	0.802785	2.86914e-17	0.802785	1.39468e-16	8	8	1	2	chr14_75877316_C/A	chr14:75877316	A	-	-	intergenic_variant	MODIFIER	SNV	-	-	-
14:75877528:T:TG	14	75877528	T	TG	0.17	0.99	0.8	5.58002e-11	.	0.8	4.64095e-09	0	0.94	1.49231e-08	0.01	0.8	3.17455e-08	.	0.8	2.62873e-07	.	0.8	8.53743e-12	.	0.8	6.14621e-12	.	0.8	2.02708e-13	.	0.802785	2.86914e-17	0.802785	1.39468e-16	8	8	1	2	chr14_75877529_-/G	chr14:75877528-75877529	G	-	-	intergenic_variant	MODIFIER	insertion	-	-	-
14:75877616:A:G	14	75877616	A	G	0.17	0.99	0.8	5.58002e-11	.	0.8	4.64095e-09	0	0.94	1.49231e-08	0.01	0.8	3.17455e-08	.	0.8	2.62873e-07	.	0.8	8.53743e-12	.	0.8	6.14621e-12	.	0.8	2.02708e-13	.	0.802785	2.86914e-17	0.802785	1.39468e-16	8	8	1	2	chr14_75877616_A/G	chr14:75877616	G	-	-	intergenic_variant	MODIFIER	SNV	-	-	-
14:75877633:T:G	14	75877633	T	G	0.17	0.99	0.8	5.58002e-11	.	0.8	4.64095e-09	0	0.94	1.49231e-08	0.01	0.8	3.17455e-08	.	0.8	2.62873e-07	.	0.8	8.53743e-12	.	0.8	6.14621e-12	.	0.8	2.02708e-13	.	0.802785	2.86914e-17	0.802785	1.39468e-16	8	8	1	2	chr14_75877633_T/G	chr14:75877633	G	-	-	intergenic_variant	MODIFIER	SNV	-	-	-
14:75877709:T:C	14	75877709	T	C	0.17	0.99	0.8	5.58002e-11	.	0.8	4.64095e-09	0	0.94	1.49231e-08	0.01	0.8	3.17455e-08	.	0.8	2.62873e-07	.	0.8	8.53743e-12	.	0.8	6.14621e-12	.	0.8	2.02708e-13	.	0.802785	2.86914e-17	0.802785	1.39468e-16	8	8	1	2	chr14_75877709_T/C	chr14:75877709	C	-	-	intergenic_variant	MODIFIER	SNV	-	-	-
14:75877821:T:C	14	75877821	T	C	0.17	0.99	0.8	5.58002e-11	.	0.8	4.64095e-09	0	0.94	1.49231e-08	0.01	0.8	3.17455e-08	.	0.8	2.62873e-07	.	0.8	8.53743e-12	.	0.8	6.14621e-12	.	0.8	2.02708e-13	.	0.802785	2.86914e-17	0.802785	1.39468e-16	8	8	1	2	chr14_75877821_T/C	chr14:75877821	C	-	-	intergenic_variant	MODIFIER	SNV	-	-	-
14:75877825:A:T	14	75877825	A	T	0.17	0.99	0.8	5.58002e-11	.	0.8	4.64095e-09	0	0.94	1.49231e-08	0.01	0.8	3.17455e-08	.	0.8	2.62873e-07	.	0.8	8.53743e-12	.	0.8	6.14621e-12	.	0.8	2.02708e-13	.	0.802785	2.86914e-17	0.802785	1.39468e-16	8	8	1	2	chr14_75877825_A/T	chr14:75877825	T	-	-	intergenic_variant	MODIFIER	SNV	-	-	-
14:75877846:T:G	14	75877846	T	G	0.17	0.99	0.8	5.58002e-11	.	0.8	4.64095e-09	0	0.94	1.49231e-08	0.01	0.8	3.17455e-08	.	0.8	2.62873e-07	.	0.8	8.53743e-12	.	0.8	6.14621e-12	.	0.8	2.02708e-13	.	0.802785	2.86914e-17	0.802785	1.39468e-16	8	8	1	2	chr14_75877846_T/G	chr14:75877846	G	-	-	intergenic_variant	MODIFIER	SNV	-	-	-
14:75877861:A:G	14	75877861	A	G	0.17	0.99	0.8	5.58002e-11	.	0.8	4.64095e-09	0	0.94	1.49231e-08	0.01	0.8	3.17455e-08	.	0.8	2.62873e-07	.	0.8	8.53743e-12	.	0.8	6.14621e-12	.	0.8	2.02708e-13	.	0.802785	2.86914e-17	0.802785	1.39468e-16	8	8	1	2	chr14_75877861_A/G	chr14:75877861	G	-	-	intergenic_variant	MODIFIER	SNV	-	-	-
14:75877865:G:A	14	75877865	G	A	0.17	0.99	0.8	5.58002e-11	.	0.8	4.64095e-09	0	0.94	1.49231e-08	0.01	0.8	3.17455e-08	.	0.8	2.62873e-07	.	0.8	8.53743e-12	.	0.8	6.14621e-12	.	0.8	2.02708e-13	.	0.802785	2.86914e-17	0.802785	1.39468e-16	8	8	1	2	chr14_75877865_G/A	chr14:75877865	A	-	-	intergenic_variant	MODIFIER	SNV	-	-	-
14:75877867:A:T	14	75877867	A	T	0.17	0.99	0.8	5.58002e-11	.	0.8	4.64095e-09	0	0.94	1.49231e-08	0.01	0.8	3.17455e-08	.	0.8	2.62873e-07	.	0.8	8.53743e-12	.	0.8	6.14621e-12	.	0.8	2.02708e-13	.	0.802785	2.86914e-17	0.802785	1.39468e-16	8	8	1	2	chr14_75877867_A/T	chr14:75877867	T	-	-	intergenic_variant	MODIFIER	SNV	-	-	-
14:75877888:ACG:A	14	75877888	ACG	A	0.17	0.99	0.8	5.58002e-11	.	0.8	4.64095e-09	0	0.94	1.49231e-08	0.01	0.8	3.17455e-08	.	0.8	2.62873e-07	.	0.8	8.53743e-12	.	0.8	6.14621e-12	.	0.8	2.02708e-13	.	0.802785	2.86914e-17	0.802785	1.39468e-16	8	8	1	2	chr14_75877889_CG/-	chr14:75877889-75877890	-	-	-	intergenic_variant	MODIFIER	deletion	-	-	-
14:75877892:A:ATC	14	75877892	A	ATC	0.17	0.99	0.8	5.58002e-11	.	0.8	4.64095e-09	0	0.94	1.49231e-08	0.01	0.8	3.17455e-08	.	0.8	2.62873e-07	.	0.8	8.53743e-12	.	0.8	6.14621e-12	.	0.8	2.02708e-13	.	0.802785	2.86914e-17	0.802785	1.39468e-16	8	8	1	2	chr14_75877893_-/TC	chr14:75877892-75877893	TC	-	-	intergenic_variant	MODIFIER	insertion	-	-	-
14:75877901:T:C	14	75877901	T	C	0.17	0.99	0.8	5.58002e-11	.	0.8	4.64095e-09	0	0.94	1.49231e-08	0.01	0.8	3.17455e-08	.	0.8	2.62873e-07	.	0.8	8.53743e-12	.	0.8	6.14621e-12	.	0.8	2.02708e-13	.	0.802785	2.86914e-17	0.802785	1.39468e-16	8	8	1	2	chr14_75877901_T/C	chr14:75877901	C	-	-	intergenic_variant	MODIFIER	SNV	-	-	-
14:75877907:G:C	14	75877907	G	C	0.17	0.99	0.8	5.58002e-11	.	0.8	4.64095e-09	0	0.94	1.49231e-08	0.01	0.8	3.17455e-08	.	0.8	2.62873e-07	.	0.8	8.53743e-12	.	0.8	6.14621e-12	.	0.8	2.02708e-13	.	0.802785	2.86914e-17	0.802785	1.39468e-16	8	8	1	2	chr14_75877907_G/C	chr14:75877907	C	-	-	intergenic_variant	MODIFIER	SNV	-	-	-
14:75877911:T:C	14	75877911	T	C	0.17	0.99	0.8	5.58002e-11	.	0.8	4.64095e-09	0	0.94	1.49231e-08	0.01	0.8	3.17455e-08	.	0.8	2.62873e-07	.	0.8	8.53743e-12	.	0.8	6.14621e-12	.	0.8	2.02708e-13	.	0.802785	2.86914e-17	0.802785	1.39468e-16	8	8	1	2	chr14_75877911_T/C	chr14:75877911	C	-	-	intergenic_variant	MODIFIER	SNV	-	-	-
14:75877917:C:T	14	75877917	C	T	0.17	0.99	0.8	5.58002e-11	.	0.8	4.64095e-09	0	0.94	1.49231e-08	0.01	0.8	3.17455e-08	.	0.8	2.62873e-07	.	0.8	8.53743e-12	.	0.8	6.14621e-12	.	0.8	2.02708e-13	.	0.802785	2.86914e-17	0.802785	1.39468e-16	8	8	1	2	chr14_75877917_C/T	chr14:75877917	T	-	-	intergenic_variant	MODIFIER	SNV	-	-	-
14:75877967:C:T	14	75877967	C	T	0.17	0.99	0.8	5.58002e-11	.	0.8	4.64095e-09	0	0.94	1.49231e-08	0.01	0.8	3.17455e-08	.	0.8	2.62873e-07	.	0.8	8.53743e-12	.	0.8	6.14621e-12	.	0.8	2.02708e-13	.	0.802785	2.86914e-17	0.802785	1.39468e-16	8	8	1	2	chr14_75877967_C/T	chr14:75877967	T	-	-	intergenic_variant	MODIFIER	SNV	-	-	-
14:75877968:A:G	14	75877968	A	G	0.17	0.99	0.8	5.58002e-11	.	0.8	4.64095e-09	0	0.94	1.49231e-08	0.01	0.8	3.17455e-08	.	0.8	2.62873e-07	.	0.8	8.53743e-12	.	0.8	6.14621e-12	.	0.8	2.02708e-13	.	0.802785	2.86914e-17	0.802785	1.39468e-16	8	8	1	2	chr14_75877968_A/G	chr14:75877968	G	-	-	intergenic_variant	MODIFIER	SNV	-	-	-
14:75878004:T:C	14	75878004	T	C	0.17	0.99	0.8	5.58002e-11	.	0.8	4.64095e-09	0	0.94	1.49231e-08	0.01	0.8	3.17455e-08	.	0.8	2.62873e-07	.	0.8	8.53743e-12	.	0.8	6.14621e-12	.	0.8	2.02708e-13	.	0.802785	2.86914e-17	0.802785	1.39468e-16	8	8	1	2	chr14_75878004_T/C	chr14:75878004	C	-	-	intergenic_variant	MODIFIER	SNV	-	-	-
14:75878066:G:A	14	75878066	G	A	0.17	0.99	0.8	5.58002e-11	.	0.8	4.64095e-09	0	0.94	1.49231e-08	0.01	0.8	3.17455e-08	.	0.8	2.62873e-07	.	0.8	8.53743e-12	.	0.8	6.14621e-12	.	0.8	2.02708e-13	.	0.802785	2.86914e-17	0.802785	1.39468e-16	8	8	1	2	chr14_75878066_G/A	chr14:75878066	A	-	-	intergenic_variant	MODIFIER	SNV	-	-	-
14:75878071:A:G	14	75878071	A	G	0.17	0.99	0.8	5.58002e-11	.	0.8	4.64095e-09	0	0.94	1.49231e-08	0.01	0.8	3.17455e-08	.	0.8	2.62873e-07	.	0.8	8.53743e-12	.	0.8	6.14621e-12	.	0.8	2.02708e-13	.	0.802785	2.86914e-17	0.802785	1.39468e-16	8	8	1	2	chr14_75878071_A/G	chr14:75878071	G	-	-	intergenic_variant	MODIFIER	SNV	-	-	-
14:75878087:C:T	14	75878087	C	T	0.17	0.99	0.8	5.58002e-11	.	0.8	4.64095e-09	0	0.94	1.49231e-08	0.01	0.8	3.17455e-08	.	0.8	2.62873e-07	.	0.8	8.53743e-12	.	0.8	6.14621e-12	.	0.8	2.02708e-13	.	0.802785	2.86914e-17	0.802785	1.39468e-16	8	8	1	2	chr14_75878087_C/T	chr14:75878087	T	-	-	intergenic_variant	MODIFIER	SNV	-	-	-
14:75878149:T:C	14	75878149	T	C	0.17	0.99	0.8	5.58002e-11	.	0.8	4.64095e-09	0	0.94	1.49231e-08	0.01	0.8	3.17455e-08	.	0.8	2.62873e-07	.	0.8	8.53743e-12	.	0.8	6.14621e-12	.	0.8	2.02708e-13	.	0.802785	2.86914e-17	0.802785	1.39468e-16	8	8	1	2	chr14_75878149_T/C	chr14:75878149	C	-	-	intergenic_variant	MODIFIER	SNV	-	-	-
14:75878192:T:A	14	75878192	T	A	0.17	0.99	0.8	5.58002e-11	.	0.8	4.64095e-09	0	0.94	1.49231e-08	0.01	0.8	3.17455e-08	.	0.8	2.62873e-07	.	0.8	8.53743e-12	.	0.8	6.14621e-12	.	0.8	2.02708e-13	.	0.802785	2.86914e-17	0.802785	1.39468e-16	8	8	1	2	chr14_75878192_T/A	chr14:75878192	A	-	-	intergenic_variant	MODIFIER	SNV	-	-	-
14:75878442:T:C	14	75878442	T	C	0.17	0.99	0.8	5.58002e-11	.	0.8	4.64095e-09	0	0.94	1.49231e-08	0.01	0.8	3.17455e-08	.	0.8	2.62873e-07	.	0.8	8.53743e-12	.	0.8	6.14621e-12	.	0.8	2.02708e-13	.	0.802785	2.86914e-17	0.802785	1.39468e-16	8	8	1	2	chr14_75878442_T/C	chr14:75878442	C	-	-	intergenic_variant	MODIFIER	SNV	-	-	-
14:75878453:G:GT	14	75878453	G	GT	0.17	0.99	0.8	5.58002e-11	.	0.8	4.64095e-09	0	0.94	1.49231e-08	0.01	0.8	3.17455e-08	.	0.8	2.62873e-07	.	0.8	8.53743e-12	.	0.8	6.14621e-12	.	0.8	2.02708e-13	.	0.802785	2.86914e-17	0.802785	1.39468e-16	8	8	1	2	chr14_75878454_-/T	chr14:75878453-75878454	T	-	-	intergenic_variant	MODIFIER	insertion	-	-	-
14:75878477:T:C	14	75878477	T	C	0.17	0.99	0.8	5.58002e-11	.	0.8	4.64095e-09	0	0.94	1.49231e-08	0.01	0.8	3.17455e-08	.	0.8	2.62873e-07	.	0.8	8.53743e-12	.	0.8	6.14621e-12	.	0.8	2.02708e-13	.	0.802785	2.86914e-17	0.802785	1.39468e-16	8	8	1	2	chr14_75878477_T/C	chr14:75878477	C	-	-	intergenic_variant	MODIFIER	SNV	-	-	-
14:75878478:G:A	14	75878478	G	A	0.17	0.99	0.8	5.58002e-11	.	0.8	4.64095e-09	0	0.94	1.49231e-08	0.01	0.8	3.17455e-08	.	0.8	2.62873e-07	.	0.8	8.53743e-12	.	0.8	6.14621e-12	.	0.8	2.02708e-13	.	0.802785	2.86914e-17	0.802785	1.39468e-16	8	8	1	2	chr14_75878478_G/A	chr14:75878478	A	-	-	intergenic_variant	MODIFIER	SNV	-	-	-
14:75878634:A:AT	14	75878634	A	AT	0.17	0.99	0.8	5.58002e-11	.	0.8	4.64095e-09	0	0.94	1.49231e-08	0.01	0.8	3.17455e-08	.	0.8	2.62873e-07	.	0.8	8.53743e-12	.	0.8	6.14621e-12	.	0.8	2.02708e-13	.	0.802785	2.86914e-17	0.802785	1.39468e-16	8	8	1	2	chr14_75878635_-/T	chr14:75878634-75878635	T	-	-	intergenic_variant	MODIFIER	insertion	-	-	-
14:75878810:AT:A	14	75878810	AT	A	0.17	0.99	0.8	5.58002e-11	.	0.8	4.64095e-09	0	0.94	1.49231e-08	0.01	0.8	3.17455e-08	.	0.8	2.62873e-07	.	0.8	8.53743e-12	.	0.8	6.14621e-12	.	0.8	2.02708e-13	.	0.802785	2.86914e-17	0.802785	1.39468e-16	8	8	1	2	chr14_75878811_T/-	chr14:75878811	-	-	-	intergenic_variant	MODIFIER	deletion	-	-	-
14:75878836:T:C	14	75878836	T	C	0.17	0.99	0.8	5.58002e-11	.	0.8	4.64095e-09	0	0.94	1.49231e-08	0.01	0.8	3.17455e-08	.	0.8	2.62873e-07	.	0.8	8.53743e-12	.	0.8	6.14621e-12	.	0.8	2.02708e-13	.	0.802785	2.86914e-17	0.802785	1.39468e-16	8	8	1	2	chr14_75878836_T/C	chr14:75878836	C	-	-	intergenic_variant	MODIFIER	SNV	-	-	-
14:75878866:G:T	14	75878866	G	T	0.17	0.99	0.8	5.58002e-11	.	0.8	4.64095e-09	0	0.94	1.49231e-08	0.01	0.8	3.17455e-08	.	0.8	2.62873e-07	.	0.8	8.53743e-12	.	0.8	6.14621e-12	.	0.8	2.02708e-13	.	0.802785	2.86914e-17	0.802785	1.39468e-16	8	8	1	2	chr14_75878866_G/T	chr14:75878866	T	-	-	intergenic_variant	MODIFIER	SNV	-	-	-
14:75878870:T:C	14	75878870	T	C	0.17	0.99	0.8	5.58002e-11	.	0.8	4.64095e-09	0	0.94	1.49231e-08	0.01	0.8	3.17455e-08	.	0.8	2.62873e-07	.	0.8	8.53743e-12	.	0.8	6.14621e-12	.	0.8	2.02708e-13	.	0.802785	2.86914e-17	0.802785	1.39468e-16	8	8	1	2	chr14_75878870_T/C	chr14:75878870	C	-	-	intergenic_variant	MODIFIER	SNV	-	-	-
14:75879321:C:T	14	75879321	C	T	0.17	0.99	0.8	5.58002e-11	.	0.8	4.64095e-09	0	0.94	1.49231e-08	0.01	0.8	3.17455e-08	.	0.8	2.62873e-07	.	0.8	8.53743e-12	.	0.8	6.14621e-12	.	0.8	2.02708e-13	.	0.802785	2.86914e-17	0.802785	1.39468e-16	8	8	1	2	chr14_75879321_C/T	chr14:75879321	T	-	-	intergenic_variant	MODIFIER	SNV	-	-	-
14:75879440:C:T	14	75879440	C	T	0.17	0.98	0.8	5.4252e-11	.	0.8	3.81013e-09	0	0.94	1.34083e-08	0.01	0.8	3.71412e-08	.	0.8	4.00794e-07	.	0.8	1.0088e-11	.	0.8	6.34206e-12	.	0.8	2.2183e-13	.	0.801979	3.98921e-17	0.801979	1.74565e-16	8	8	1	2	chr14_75879440_C/T	chr14:75879440	T	-	-	intergenic_variant	MODIFIER	SNV	-	-	-
14:75879538:GTCCATCACCAACTCCCA:G	14	75879538	GTCCATCACCAACTCCCA	G	0.17	0.99	0.8	5.58002e-11	.	0.8	4.64095e-09	0	0.94	1.49231e-08	0.01	0.8	3.17455e-08	.	0.8	2.62873e-07	.	0.8	8.53743e-12	.	0.8	6.14621e-12	.	0.8	2.02708e-13	.	0.802785	2.86914e-17	0.802785	1.39468e-16	8	8	1	2	chr14_75879539_TCCATCACCAACTCCCA/-	chr14:75879539-75879555	-	-	-	intergenic_variant	MODIFIER	deletion	-	-	-
14:75879789:G:A	14	75879789	G	A	0.17	0.99	0.8	5.58002e-11	.	0.8	4.64095e-09	0	0.94	1.49231e-08	0.01	0.8	3.17455e-08	.	0.8	2.62873e-07	.	0.8	8.53743e-12	.	0.8	6.14621e-12	.	0.8	2.02708e-13	.	0.802785	2.86914e-17	0.802785	1.39468e-16	8	8	1	2	chr14_75879789_G/A	chr14:75879789	A	-	-	intergenic_variant	MODIFIER	SNV	-	-	-
14:75888088:G:A	14	75888088	G	A	0.17	0.99	0.8	6.13698e-11	.	0.8	7.06709e-09	.	0.94	2.03938e-08	0.01	0.8	2.88514e-08	0	0.8	3.43305e-07	.	0.8	9.60223e-12	.	0.8	7.46103e-12	.	0.8	3.42885e-13	.	0.802782	4.43952e-17	0.802782	1.92934e-16	8	8	1	2	chr14_75888088_G/A	chr14:75888088	A	-	-	intergenic_variant	MODIFIER	SNV	-	-	-
14:75890456:G:A	14	75890456	G	A	0.17	0.99	0.8	6.13698e-11	.	0.8	7.06709e-09	.	0.94	2.03938e-08	0.01	0.8	2.88514e-08	0	0.8	3.43305e-07	.	0.8	9.60223e-12	.	0.8	7.46103e-12	.	0.8	3.42885e-13	.	0.802782	4.43952e-17	0.802782	1.92934e-16	8	8	1	2	chr14_75890456_G/A	chr14:75890456	A	-	-	intergenic_variant	MODIFIER	SNV	-	-	-
14:75901726:T:C	14	75901726	T	C	0.17	0.99	0.8	5.9895e-11	.	0.8	6.53119e-09	.	0.94	2.07069e-08	0.01	0.8	3.68503e-08	.	0.8	2.69456e-07	.	0.8	9.75614e-12	.	0.8	7.16981e-12	.	0.8	3.04468e-13	.	0.80258	3.64637e-17	0.80258	2.1267e-16	8	8	1	1	chr14_75901726_T/C	chr14:75901726	C	-	-	intergenic_variant	MODIFIER	SNV	-	-	-
14:75911410:A:G	14	75911410	A	G	0.19	0.99	.	.	.	.	.	.	0.85	2.19772e-06	.	.	.	.	.	.	.	.	.	.	.	.	.	.	.	.	.	.	.	.	8	1	0	0	chr14_75911410_A/G	chr14:75911410	G	ENSBTAG00000036304	Transcript	upstream_gene_variant	MODIFIER	SNV	CNGB3	HGNC	-
14:75914245:A:G	14	75914245	A	G	0.18	0.99	.	.	.	.	.	.	0.91	5.74422e-08	.	.	.	.	.	.	.	.	.	.	.	.	.	.	.	.	.	.	.	.	8	1	1	0	chr14_75914245_A/G	chr14:75914245	G	ENSBTAG00000036304	Transcript	upstream_gene_variant	MODIFIER	SNV	CNGB3	HGNC	-
14:75929831:GT:G	14	75929831	GT	G	0.17	0.99	.	.	.	.	.	.	0.93	8.03471e-08	.	.	.	.	.	.	.	.	.	.	.	.	.	.	.	.	.	.	.	.	8	1	1	0	chr14_75929832_T/-	chr14:75929832	-	ENSBTAG00000036304	Transcript	intron_variant	MODIFIER	deletion	CNGB3	HGNC	-
14:75935393:T:C	14	75935393	T	C	0.17	0.99	.	.	.	.	.	.	0.93	9.46794e-08	.	.	.	.	.	.	.	.	.	.	.	.	.	.	.	.	.	.	.	.	8	1	1	0	chr14_75935393_T/C	chr14:75935393	C	ENSBTAG00000036304	Transcript	intron_variant	MODIFIER	SNV	CNGB3	HGNC	-
14:75935491:C:T	14	75935491	C	T	0.17	0.99	.	.	.	.	.	.	0.93	9.46794e-08	.	.	.	.	.	.	.	.	.	.	.	.	.	.	.	.	.	.	.	.	8	1	1	0	chr14_75935491_C/T	chr14:75935491	T	ENSBTAG00000036304	Transcript	intron_variant	MODIFIER	SNV	CNGB3	HGNC	-
14:75936653:G:C	14	75936653	G	C	0.17	0.99	.	.	.	.	.	.	0.93	9.46794e-08	.	.	.	.	.	.	.	.	.	.	.	.	.	.	.	.	.	.	.	.	8	1	1	0	chr14_75936653_G/C	chr14:75936653	C	ENSBTAG00000036304	Transcript	intron_variant	MODIFIER	SNV	CNGB3	HGNC	-
14:75936921:G:T	14	75936921	G	T	0.17	0.99	.	.	.	.	.	.	0.93	9.46794e-08	.	.	.	.	.	.	.	.	.	.	.	.	.	.	.	.	.	.	.	.	8	1	1	0	chr14_75936921_G/T	chr14:75936921	T	ENSBTAG00000036304	Transcript	intron_variant	MODIFIER	SNV	CNGB3	HGNC	-
14:75939692:T:C	14	75939692	T	C	0.19	1	.	.	.	.	.	.	0.84	1.68746e-05	.	.	.	.	.	.	.	.	.	.	.	.	.	.	.	.	.	.	.	.	8	1	0	0	chr14_75939692_T/C	chr14:75939692	C	ENSBTAG00000036304	Transcript	intron_variant	MODIFIER	SNV	CNGB3	HGNC	-
14:75941129:T:C	14	75941129	T	C	0.19	1	.	.	.	.	.	.	0.84	1.68746e-05	.	.	.	.	.	.	.	.	.	.	.	.	.	.	.	.	.	.	.	.	8	1	0	0	chr14_75941129_T/C	chr14:75941129	C	ENSBTAG00000036304	Transcript	intron_variant	MODIFIER	SNV	CNGB3	HGNC	-
14:75943393:G:A	14	75943393	G	A	0.19	1	.	.	.	.	.	.	0.84	1.68746e-05	.	.	.	.	.	.	.	.	.	.	.	.	.	.	.	.	.	.	.	.	8	1	0	0	chr14_75943393_G/A	chr14:75943393	A	ENSBTAG00000036304	Transcript	intron_variant	MODIFIER	SNV	CNGB3	HGNC	-
14:75944524:A:G	14	75944524	A	G	0.17	0.99	.	.	.	.	.	.	0.93	9.46794e-08	.	.	.	.	.	.	.	.	.	.	.	.	.	.	.	.	.	.	.	.	8	1	1	0	chr14_75944524_A/G	chr14:75944524	G	ENSBTAG00000036304	Transcript	intron_variant	MODIFIER	SNV	CNGB3	HGNC	-
14:75944619:CTAAA:C	14	75944619	CTAAA	C	0.17	0.99	.	.	.	.	.	.	0.93	6.28338e-08	.	.	.	0	.	.	.	.	.	.	.	.	.	.	.	.	.	.	.	.	8	1	1	1	chr14_75944620_TAAA/-	chr14:75944620-75944623	-	ENSBTAG00000036304	Transcript	intron_variant	MODIFIER	deletion	CNGB3	HGNC	-
14:75948962:T:A	14	75948962	T	A	0.17	0.99	.	.	.	.	.	.	0.93	9.46794e-08	.	.	.	.	.	.	.	.	.	.	.	.	.	.	.	.	.	.	.	.	8	1	1	0	chr14_75948962_T/A	chr14:75948962	A	ENSBTAG00000036304	Transcript	intron_variant	MODIFIER	SNV	CNGB3	HGNC	-
14:75955507:C:A	14	75955507	C	A	0.19	1	.	.	.	.	.	.	0.84	1.68746e-05	.	.	.	.	.	.	.	.	.	.	.	.	.	.	.	.	.	.	.	.	8	1	0	0	chr14_75955507_C/A	chr14:75955507	A	ENSBTAG00000036304	Transcript	intron_variant	MODIFIER	SNV	CNGB3	HGNC	-
14:75956464:C:T	14	75956464	C	T	0.17	0.99	.	.	.	.	.	.	0.9	1.57672e-07	.	.	.	.	.	.	.	.	.	.	.	.	.	.	.	.	.	.	.	.	8	1	1	0	chr14_75956464_C/T	chr14:75956464	T	ENSBTAG00000036304	Transcript	intron_variant	MODIFIER	SNV	CNGB3	HGNC	-
14:75956973:A:T	14	75956973	A	T	0.19	1	.	.	.	.	.	.	0.84	1.68746e-05	.	.	.	.	.	.	.	.	.	.	.	.	.	.	.	.	.	.	.	.	8	1	0	0	chr14_75956973_A/T	chr14:75956973	T	ENSBTAG00000036304	Transcript	intron_variant	MODIFIER	SNV	CNGB3	HGNC	-
14:75959011:C:T	14	75959011	C	T	0.19	1	.	.	.	.	.	.	0.84	1.68746e-05	.	.	.	.	.	.	.	.	.	.	.	.	.	.	.	.	.	.	.	.	8	1	0	0	chr14_75959011_C/T	chr14:75959011	T	ENSBTAG00000036304	Transcript	intron_variant	MODIFIER	SNV	CNGB3	HGNC	-
14:75959495:C:G	14	75959495	C	G	0.81	1	.	.	.	.	.	.	0.82	7.57831e-05	.	.	.	.	.	.	.	.	.	.	.	.	.	.	.	.	.	.	.	.	8	1	0	0	chr14_75959495_C/G	chr14:75959495	G	ENSBTAG00000036304	Transcript	intron_variant	MODIFIER	SNV	CNGB3	HGNC	-
14:75964460:G:A	14	75964460	G	A	0.16	1	0.83	1.51201e-11	.	0.83	4.43635e-09	0	0.97	1.7532e-08	0.01	0.83	1.0328e-08	0	0.83	3.62433e-08	.	0.83	1.57271e-13	.	0.83	1.00532e-13	.	0.83	2.11137e-16	.	0.830419	7.07074e-19	0.830419	1.70405e-20	8	8	1	3	chr14_75964460_G/A	chr14:75964460	A	ENSBTAG00000036304	Transcript	intron_variant	MODIFIER	SNV	CNGB3	HGNC	-
14:75968060:G:A	14	75968060	G	A	0.16	1	0.83	1.51201e-11	.	0.83	4.43635e-09	0	0.97	1.7532e-08	0.01	0.83	1.0328e-08	0	0.83	3.62433e-08	.	0.83	1.57271e-13	.	0.83	1.00532e-13	.	0.83	2.11137e-16	.	0.830419	7.07074e-19	0.830419	1.70405e-20	8	8	1	3	chr14_75968060_G/A	chr14:75968060	A	ENSBTAG00000036304	Transcript	intron_variant	MODIFIER	SNV	CNGB3	HGNC	-
14:75971822:A:G	14	75971822	A	G	0.16	1	0.83	1.51201e-11	.	0.83	4.43635e-09	0	0.97	1.7532e-08	0.01	0.83	1.0328e-08	0	0.83	3.62433e-08	.	0.83	1.57271e-13	.	0.83	1.00532e-13	.	0.83	2.11137e-16	.	0.830419	7.07074e-19	0.830419	1.70405e-20	8	8	1	3	chr14_75971822_A/G	chr14:75971822	G	ENSBTAG00000036304	Transcript	intron_variant	MODIFIER	SNV	CNGB3	HGNC	-
14:75980877:A:G	14	75980877	A	G	0.16	1	0.83	1.45848e-11	.	0.83	3.51654e-09	0	0.97	1.11883e-08	0.01	0.83	8.5667e-09	0.01	0.83	5.25907e-08	.	0.83	1.76555e-13	.	0.83	1.68944e-13	.	0.83	2.56753e-16	.	0.83184	8.10756e-19	0.83184	2.24535e-20	8	8	1	3	chr14_75980877_A/G	chr14:75980877	G	ENSBTAG00000036304	Transcript	intron_variant	MODIFIER	SNV	CNGB3	HGNC	-
14:75992578:CT:C	14	75992578	CT	C	0.16	0.99	0.83	1.47077e-11	.	0.83	3.77504e-09	0	0.97	1.15824e-08	0.01	0.83	8.53093e-09	0.01	0.83	6.10117e-08	.	0.83	2.54727e-13	.	0.83	2.0251e-13	.	0.83	2.53009e-16	.	0.831627	8.73423e-19	0.831627	2.53371e-20	8	8	1	3	chr14_75992579_T/-	chr14:75992579	-	ENSBTAG00000036304	Transcript	intron_variant	MODIFIER	deletion	CNGB3	HGNC	-
14:75992597:T:C	14	75992597	T	C	0.16	0.99	0.83	1.47077e-11	.	0.83	3.77504e-09	0	0.97	1.15824e-08	0.01	0.83	8.53093e-09	0.01	0.83	6.10117e-08	.	0.83	2.54727e-13	.	0.83	2.0251e-13	.	0.83	2.53009e-16	.	0.831627	8.73423e-19	0.831627	2.53371e-20	8	8	1	3	chr14_75992597_T/C	chr14:75992597	C	ENSBTAG00000036304	Transcript	intron_variant	MODIFIER	SNV	CNGB3	HGNC	-
14:75998203:G:C	14	75998203	G	C	0.16	0.99	0.81	2.03377e-11	.	0.81	3.61145e-09	0	1	7.0516e-09	0.02	0.81	5.85656e-08	.	0.81	1.34589e-07	.	0.81	2.04469e-12	.	0.81	3.37681e-13	.	0.81	1.09329e-15	.	0.808135	1.16865e-17	0.808135	2.18368e-19	8	8	1	2	chr14_75998203_G/C	chr14:75998203	C	ENSBTAG00000036304	Transcript	intron_variant	MODIFIER	SNV	CNGB3	HGNC	-
14:76002448:G:A	14	76002448	G	A	0.16	0.99	0.81	2.03377e-11	.	0.81	3.61145e-09	0	1	7.0516e-09	0.02	0.81	5.85656e-08	.	0.81	1.34589e-07	.	0.81	2.04469e-12	.	0.81	3.37681e-13	.	0.81	1.09329e-15	.	0.808135	1.16865e-17	0.808135	2.18368e-19	8	8	1	2	chr14_76002448_G/A	chr14:76002448	A	ENSBTAG00000036304	Transcript	intron_variant	MODIFIER	SNV	CNGB3	HGNC	-
14:76008699:C:T	14	76008699	C	T	0.17	0.99	.	.	.	.	.	.	0.98	2.1718e-08	0.01	.	.	.	.	.	.	.	.	.	.	.	.	.	.	.	.	.	.	.	8	1	1	1	chr14_76008699_C/T	chr14:76008699	T	ENSBTAG00000036304	Transcript	intron_variant	MODIFIER	SNV	CNGB3	HGNC	-
14:76012695:G:A	14	76012695	G	A	0.16	1	0.81	1.1402e-10	.	0.81	2.22495e-08	.	0.95	3.75781e-08	0	0.81	6.25944e-08	.	0.81	3.61002e-07	.	0.81	4.20706e-12	.	0.81	1.54891e-11	.	0.81	2.1271e-14	.	0.811403	7.62889e-17	0.811403	5.89341e-18	8	8	1	1	chr14_76012695_G/A	chr14:76012695	A	ENSBTAG00000036304	Transcript	intron_variant	MODIFIER	SNV	CNGB3	HGNC	-
14:76023843:G:A	14	76023843	G	A	0.16	1	0.82	1.36703e-10	.	0.82	3.23925e-08	.	0.94	5.64265e-08	0	0.82	8.35616e-08	.	0.82	1.18528e-07	.	0.82	1.49044e-12	.	0.82	8.68206e-12	.	0.82	6.66652e-14	.	0.817051	6.65443e-17	0.817051	6.86425e-18	8	8	1	1	chr14_76023843_G/A	chr14:76023843	A	ENSBTAG00000036304	Transcript	intron_variant	MODIFIER	SNV	CNGB3	HGNC	-
14:76029547:C:A	14	76029547	C	A	0.16	0.99	0.82	1.36703e-10	.	0.82	3.23925e-08	.	0.94	5.64265e-08	.	0.82	8.35616e-08	.	0.82	1.18528e-07	.	0.82	1.49044e-12	.	0.82	8.68206e-12	.	0.82	6.66652e-14	.	0.817051	6.65443e-17	0.817051	6.86425e-18	8	8	1	0	chr14_76029547_C/A	chr14:76029547	A	ENSBTAG00000036304	Transcript	intron_variant	MODIFIER	SNV	CNGB3	HGNC	-
14:76029716:T:G	14	76029716	T	G	0.16	0.99	0.82	1.36703e-10	.	0.82	3.23925e-08	.	0.94	5.64265e-08	.	0.82	8.35616e-08	.	0.82	1.18528e-07	.	0.82	1.49044e-12	.	0.82	8.68206e-12	.	0.82	6.66652e-14	.	0.817051	6.65443e-17	0.817051	6.86425e-18	8	8	1	0	chr14_76029716_T/G	chr14:76029716	G	ENSBTAG00000036304	Transcript	intron_variant	MODIFIER	SNV	CNGB3	HGNC	-
14:76029992:C:CTG	14	76029992	C	CTG	0.16	0.99	0.82	1.36703e-10	.	0.82	3.23925e-08	.	0.94	5.64265e-08	.	0.82	8.35616e-08	.	0.82	1.18528e-07	.	0.82	1.49044e-12	.	0.82	8.68206e-12	.	0.82	6.66652e-14	.	0.817051	6.65443e-17	0.817051	6.86425e-18	8	8	1	0	chr14_76029993_-/TG	chr14:76029992-76029993	TG	ENSBTAG00000036304	Transcript	intron_variant	MODIFIER	insertion	CNGB3	HGNC	-
14:76031240:A:T	14	76031240	A	T	0.16	1	0.84	3.34855e-10	.	0.84	5.64799e-08	.	0.92	7.84391e-08	.	0.84	7.57227e-08	.	0.84	2.97554e-08	.	0.84	7.377e-14	.	0.84	1.51121e-12	.	0.84	2.14056e-14	.	0.835088	4.69943e-17	0.835088	4.78399e-19	8	8	1	0	chr14_76031240_A/T	chr14:76031240	T	ENSBTAG00000036304	Transcript	intron_variant	MODIFIER	SNV	CNGB3	HGNC	-
14:76031704:A:G	14	76031704	A	G	0.16	1	0.84	3.34855e-10	.	0.84	5.64799e-08	.	0.92	7.84391e-08	.	0.84	7.57227e-08	.	0.84	2.97554e-08	.	0.84	7.377e-14	.	0.84	1.51121e-12	.	0.84	2.14056e-14	.	0.835088	4.69943e-17	0.835088	4.78399e-19	8	8	1	0	chr14_76031704_A/G	chr14:76031704	G	ENSBTAG00000036304	Transcript	intron_variant	MODIFIER	SNV	CNGB3	HGNC	-
14:76053361:A:C	14	76053361	A	C	0.16	1	0.83	2.96107e-10	.	0.83	4.51309e-08	.	0.92	6.95781e-08	.	0.83	6.58267e-08	.	0.83	2.87185e-08	.	0.83	7.86379e-14	.	0.83	1.7493e-12	.	0.83	2.93209e-14	.	0.834091	3.98738e-17	0.834091	5.40445e-19	8	8	1	0	chr14_76053361_A/C	chr14:76053361	C	ENSBTAG00000036304	Transcript	intron_variant	MODIFIER	SNV	CNGB3	HGNC	-
14:76058924:C:T	14	76058924	C	T	0.16	1	0.83	2.96107e-10	.	0.83	4.51309e-08	.	0.92	6.95781e-08	.	0.83	6.58267e-08	.	0.83	2.87185e-08	.	0.83	7.86379e-14	.	0.83	1.7493e-12	.	0.83	2.93209e-14	.	0.834091	3.98738e-17	0.834091	5.40445e-19	8	8	1	0	chr14_76058924_C/T	chr14:76058924	T	ENSBTAG00000036304	Transcript	intron_variant	MODIFIER	SNV	CNGB3	HGNC	-
14:76058955:C:T	14	76058955	C	T	0.18	1	.	.	.	.	.	.	0.83	1.29916e-07	.	.	.	.	.	.	.	.	.	.	.	.	.	.	.	.	.	.	.	.	8	1	0	0	chr14_76058955_C/T	chr14:76058955	T	ENSBTAG00000036304	Transcript	intron_variant	MODIFIER	SNV	CNGB3	HGNC	-
14:76060348:T:C	14	76060348	T	C	0.16	1	0.83	2.96107e-10	.	0.83	4.51309e-08	.	0.92	6.95781e-08	.	0.83	6.58267e-08	.	0.83	2.87185e-08	.	0.83	7.86379e-14	.	0.83	1.7493e-12	.	0.83	2.93209e-14	.	0.834091	3.98738e-17	0.834091	5.40445e-19	8	8	1	0	chr14_76060348_T/C	chr14:76060348	C	ENSBTAG00000036304	Transcript	intron_variant	MODIFIER	SNV	CNGB3	HGNC	-
14:76060502:T:C	14	76060502	T	C	0.16	1	0.83	2.96107e-10	.	0.83	4.51309e-08	.	0.92	6.95781e-08	.	0.83	6.58267e-08	.	0.83	2.87185e-08	.	0.83	7.86379e-14	.	0.83	1.7493e-12	.	0.83	2.93209e-14	.	0.834091	3.98738e-17	0.834091	5.40445e-19	8	8	1	0	chr14_76060502_T/C	chr14:76060502	C	ENSBTAG00000036304	Transcript	intron_variant	MODIFIER	SNV	CNGB3	HGNC	-
14:76062241:G:A	14	76062241	G	A	0.16	1	0.83	3.95482e-10	.	0.83	5.12019e-08	.	0.92	8.12403e-08	.	0.83	6.08841e-08	.	0.83	2.69209e-08	.	0.83	6.12642e-14	.	0.83	1.167e-12	.	0.83	2.09387e-14	.	0.83466	5.1315e-17	0.83466	3.26574e-19	8	8	1	0	chr14_76062241_G/A	chr14:76062241	A	ENSBTAG00000036304	Transcript	intron_variant	MODIFIER	SNV	CNGB3	HGNC	-
14:76065279:A:G	14	76065279	A	G	0.16	1	0.83	3.95482e-10	.	0.83	5.12019e-08	.	0.92	8.12403e-08	.	0.83	6.08841e-08	.	0.83	2.69209e-08	.	0.83	6.12642e-14	.	0.83	1.167e-12	.	0.83	2.09387e-14	.	0.83466	5.1315e-17	0.83466	3.26574e-19	8	8	1	0	chr14_76065279_A/G	chr14:76065279	G	ENSBTAG00000036304	Transcript	intron_variant	MODIFIER	SNV	CNGB3	HGNC	-
14:76069754:CAGTTTCTT:C	14	76069754	CAGTTTCTT	C	0.16	1	0.84	3.49179e-10	.	0.84	5.90852e-08	.	0.92	9.38043e-08	.	0.84	6.73655e-08	.	0.84	1.82428e-08	.	0.84	4.15431e-14	.	0.84	9.71266e-13	.	0.84	1.00496e-14	.	0.835589	3.2044e-17	0.835589	1.52883e-19	8	8	1	0	chr14_76069755_AGTTTCTT/-	chr14:76069755-76069762	-	ENSBTAG00000036304	Transcript	intron_variant	MODIFIER	deletion	CNGB3	HGNC	-
14:76070912:C:T	14	76070912	C	T	0.16	1	0.84	3.49179e-10	.	0.84	5.90852e-08	.	0.92	9.38043e-08	.	0.84	6.73655e-08	.	0.84	1.82428e-08	.	0.84	4.15431e-14	.	0.84	9.71266e-13	.	0.84	1.00496e-14	.	0.835589	3.2044e-17	0.835589	1.52883e-19	8	8	1	0	chr14_76070912_C/T	chr14:76070912	T	ENSBTAG00000036304	Transcript	intron_variant	MODIFIER	SNV	CNGB3	HGNC	-
14:76227910:C:T	14	76227910	C	T	0.14	0.99	1	6.85438e-16	0.27	1	2.14235e-10	0.06	0.81	1.05983e-08	0.01	1	5.12589e-10	0.5	1	1.47104e-11	0.73	1	1.81372e-19	0.13	1	4.62747e-17	0.5	1	6.30133e-20	1	1	1.30371e-26	1	4.65524e-26	8	8	7	8	chr14_76227910_C/T	chr14:76227910	T	ENSBTAG00000015720	Transcript	missense_variant	MODERATE	SNV	WWP1	VGNC	deleterious(0)
14:76229047:G:A	14	76229047	G	A	0.16	0.99	0.87	2.27923e-09	.	0.87	1.87322e-06	.	.	.	.	0.87	1.59591e-05	.	0.87	2.16759e-06	.	0.87	3.44434e-11	.	0.87	1.10218e-09	.	0.87	1.68204e-11	.	0.866521	2.04415e-13	0.866521	3.93745e-14	8	7	0	0	chr14_76229047_G/A	chr14:76229047	A	ENSBTAG00000015720	Transcript	intron_variant	MODIFIER	SNV	WWP1	VGNC	-
14:76229934:A:G	14	76229934	A	G	0.16	0.99	0.83	9.23304e-09	.	0.83	7.394e-07	.	.	.	.	0.83	5.78939e-06	.	0.83	8.3742e-07	.	0.83	1.04887e-11	.	0.83	1.93257e-09	.	0.83	1.37923e-12	.	0.827306	2.75209e-13	0.827306	7.85216e-14	8	7	0	0	chr14_76229934_A/G	chr14:76229934	G	ENSBTAG00000015720	Transcript	intron_variant	MODIFIER	SNV	WWP1	VGNC	-
14:76231406:A:T	14	76231406	A	T	0.16	0.99	0.83	9.23304e-09	.	0.83	7.394e-07	.	.	.	.	0.83	5.78939e-06	.	0.83	8.3742e-07	.	0.83	1.04887e-11	.	0.83	1.93257e-09	.	0.83	1.37923e-12	.	0.827306	2.75209e-13	0.827306	7.85216e-14	8	7	0	0	chr14_76231406_A/T	chr14:76231406	T	ENSBTAG00000015720	Transcript	intron_variant	MODIFIER	SNV	WWP1	VGNC	-
14:76232859:T:C	14	76232859	T	C	0.17	0.99	0.81	3.03784e-08	.	0.81	1.82057e-06	.	.	.	.	0.81	1.17808e-05	.	0.81	5.26781e-06	.	0.81	7.59741e-11	.	0.81	5.77672e-09	.	0.81	5.17715e-12	.	0.812737	8.62113e-12	0.812737	3.14902e-13	8	7	0	0	chr14_76232859_T/C	chr14:76232859	C	ENSBTAG00000015720	Transcript	intron_variant	MODIFIER	SNV	WWP1	VGNC	-
14:76233218:G:A	14	76233218	G	A	0.14	0.99	1	1.5634e-14	0.01	1	7.27903e-09	0	0.81	2.78601e-08	0.01	1	3.03249e-08	0	1	3.8679e-09	.	1	6.2968e-17	.	1	2.59268e-15	0	1	1.49083e-16	.	1	3.33882e-21	1	9.4632e-22	8	8	7	5	chr14_76233218_G/A	chr14:76233218	A	ENSBTAG00000015720	Transcript	intron_variant	MODIFIER	SNV	WWP1	VGNC	-
14:76233875:C:T	14	76233875	C	T	0.17	0.99	0.81	3.03784e-08	.	0.81	1.82057e-06	.	.	.	.	0.81	1.17808e-05	.	0.81	5.26781e-06	.	0.81	7.59741e-11	.	0.81	5.77672e-09	.	0.81	5.17715e-12	.	0.812737	8.62113e-12	0.812737	3.14902e-13	8	7	0	0	chr14_76233875_C/T	chr14:76233875	T	ENSBTAG00000015720	Transcript	intron_variant	MODIFIER	SNV	WWP1	VGNC	-
14:76234138:CA:C	14	76234138	CA	C	0.17	0.99	0.81	3.03784e-08	.	0.81	1.82057e-06	.	.	.	.	0.81	1.17808e-05	.	0.81	5.26781e-06	.	0.81	7.59741e-11	.	0.81	5.77672e-09	.	0.81	5.17715e-12	.	0.812737	8.62113e-12	0.812737	3.14902e-13	8	7	0	0	chr14_76234139_A/-	chr14:76234139	-	ENSBTAG00000015720	Transcript	intron_variant	MODIFIER	deletion	WWP1	VGNC	-
14:76234430:C:T	14	76234430	C	T	0.17	0.99	0.81	3.03784e-08	.	0.81	1.82057e-06	.	.	.	.	0.81	1.17808e-05	.	0.81	5.26781e-06	.	0.81	7.59741e-11	.	0.81	5.77672e-09	.	0.81	5.17715e-12	.	0.812737	8.62113e-12	0.812737	3.14902e-13	8	7	0	0	chr14_76234430_C/T	chr14:76234430	T	ENSBTAG00000015720	Transcript	intron_variant	MODIFIER	SNV	WWP1	VGNC	-
14:76235166:G:T	14	76235166	G	T	0.17	0.99	0.81	3.03784e-08	.	0.81	1.82057e-06	.	.	.	.	0.81	1.17808e-05	.	0.81	5.26781e-06	.	0.81	7.59741e-11	.	0.81	5.77672e-09	.	0.81	5.17715e-12	.	0.812737	8.62113e-12	0.812737	3.14902e-13	8	7	0	0	chr14_76235166_G/T	chr14:76235166	T	ENSBTAG00000015720	Transcript	intron_variant	MODIFIER	SNV	WWP1	VGNC	-
14:76236154:A:G	14	76236154	A	G	0.17	0.99	0.81	3.03784e-08	.	0.81	1.82057e-06	.	.	.	.	0.81	1.17808e-05	.	0.81	5.26781e-06	.	0.81	7.59741e-11	.	0.81	5.77672e-09	.	0.81	5.17715e-12	.	0.812737	8.62113e-12	0.812737	3.14902e-13	8	7	0	0	chr14_76236154_A/G	chr14:76236154	G	ENSBTAG00000015720	Transcript	intron_variant	MODIFIER	SNV	WWP1	VGNC	-
14:76236333:G:A	14	76236333	G	A	0.17	0.99	0.81	3.03784e-08	.	0.81	1.82057e-06	.	.	.	.	0.81	1.17808e-05	.	0.81	5.26781e-06	.	0.81	7.59741e-11	.	0.81	5.77672e-09	.	0.81	5.17715e-12	.	0.812737	8.62113e-12	0.812737	3.14902e-13	8	7	0	0	chr14_76236333_G/A	chr14:76236333	A	ENSBTAG00000015720	Transcript	intron_variant	MODIFIER	SNV	WWP1	VGNC	-
14:76236758:C:T	14	76236758	C	T	0.17	0.99	0.81	3.03784e-08	.	0.81	1.82057e-06	.	.	.	.	0.81	1.17808e-05	.	0.81	5.26781e-06	.	0.81	7.59741e-11	.	0.81	5.77672e-09	.	0.81	5.17715e-12	.	0.812737	8.62113e-12	0.812737	3.14902e-13	8	7	0	0	chr14_76236758_C/T	chr14:76236758	T	ENSBTAG00000015720	Transcript	intron_variant	MODIFIER	SNV	WWP1	VGNC	-
14:76237230:C:T	14	76237230	C	T	0.17	0.99	0.81	3.03784e-08	.	0.81	1.82057e-06	.	.	.	.	0.81	1.17808e-05	.	0.81	5.26781e-06	.	0.81	7.59741e-11	.	0.81	5.77672e-09	.	0.81	5.17715e-12	.	0.812737	8.62113e-12	0.812737	3.14902e-13	8	7	0	0	chr14_76237230_C/T	chr14:76237230	T	ENSBTAG00000015720	Transcript	intron_variant	MODIFIER	SNV	WWP1	VGNC	-
14:76237290:T:C	14	76237290	T	C	0.17	0.99	0.81	3.827e-08	.	0.81	2.15165e-06	.	.	.	.	0.81	9.93056e-06	.	0.81	5.0071e-06	.	0.81	7.50077e-11	.	0.81	4.92272e-09	.	0.81	4.94109e-12	.	0.812412	8.89293e-12	0.812412	2.52023e-13	8	7	0	0	chr14_76237290_T/C	chr14:76237290	C	ENSBTAG00000015720	Transcript	intron_variant	MODIFIER	SNV	WWP1	VGNC	-
14:76237463:ATGT:A	14	76237463	ATGT	A	0.17	0.99	0.81	3.03784e-08	.	0.81	1.82057e-06	.	.	.	.	0.81	1.17808e-05	.	0.81	5.26781e-06	.	0.81	7.59741e-11	.	0.81	5.77672e-09	.	0.81	5.17715e-12	.	0.812737	8.62113e-12	0.812737	3.14902e-13	8	7	0	0	chr14_76237464_TGT/-	chr14:76237464-76237466	-	ENSBTAG00000015720	Transcript	intron_variant	MODIFIER	deletion	WWP1	VGNC	-
14:76237490:C:T	14	76237490	C	T	0.17	0.99	0.81	3.03784e-08	.	0.81	1.82057e-06	.	.	.	.	0.81	1.17808e-05	.	0.81	5.26781e-06	.	0.81	7.59741e-11	.	0.81	5.77672e-09	.	0.81	5.17715e-12	.	0.812737	8.62113e-12	0.812737	3.14902e-13	8	7	0	0	chr14_76237490_C/T	chr14:76237490	T	ENSBTAG00000015720	Transcript	intron_variant	MODIFIER	SNV	WWP1	VGNC	-
14:76239075:A:C	14	76239075	A	C	0.17	0.99	0.81	3.03784e-08	.	0.81	1.82057e-06	.	.	.	.	0.81	1.17808e-05	.	0.81	5.26781e-06	.	0.81	7.59741e-11	.	0.81	5.77672e-09	.	0.81	5.17715e-12	.	0.812737	8.62113e-12	0.812737	3.14902e-13	8	7	0	0	chr14_76239075_A/C	chr14:76239075	C	ENSBTAG00000015720	Transcript	intron_variant	MODIFIER	SNV	WWP1	VGNC	-
14:76239262:A:G	14	76239262	A	G	0.17	0.99	0.81	3.03784e-08	.	0.81	1.82057e-06	.	.	.	.	0.81	1.17808e-05	.	0.81	5.26781e-06	.	0.81	7.59741e-11	.	0.81	5.77672e-09	.	0.81	5.17715e-12	.	0.812737	8.62113e-12	0.812737	3.14902e-13	8	7	0	0	chr14_76239262_A/G	chr14:76239262	G	ENSBTAG00000015720	Transcript	synonymous_variant	LOW	SNV	WWP1	VGNC	-
14:76239559:G:C	14	76239559	G	C	0.16	0.99	0.83	9.23304e-09	.	0.83	7.394e-07	.	.	.	.	0.83	5.78939e-06	.	0.83	8.3742e-07	.	0.83	1.04887e-11	.	0.83	1.93257e-09	.	0.83	1.37923e-12	.	0.827306	2.75209e-13	0.827306	7.85216e-14	8	7	0	0	chr14_76239559_G/C	chr14:76239559	C	ENSBTAG00000015720	Transcript	intron_variant	MODIFIER	SNV	WWP1	VGNC	-
14:76239665:G:C	14	76239665	G	C	0.17	0.99	0.81	3.03784e-08	.	0.81	1.82057e-06	.	.	.	.	0.81	1.17808e-05	.	0.81	5.26781e-06	.	0.81	7.59741e-11	.	0.81	5.77672e-09	.	0.81	5.17715e-12	.	0.812737	8.62113e-12	0.812737	3.14902e-13	8	7	0	0	chr14_76239665_G/C	chr14:76239665	C	ENSBTAG00000015720	Transcript	intron_variant	MODIFIER	SNV	WWP1	VGNC	-
14:76240094:GC:G	14	76240094	GC	G	0.16	0.99	0.83	9.23304e-09	.	0.83	7.394e-07	.	.	.	.	0.83	5.78939e-06	.	0.83	8.3742e-07	.	0.83	1.04887e-11	.	0.83	1.93257e-09	.	0.83	1.37923e-12	.	0.827306	2.75209e-13	0.827306	7.85216e-14	8	7	0	0	chr14_76240095_C/-	chr14:76240095	-	ENSBTAG00000015720	Transcript	intron_variant	MODIFIER	deletion	WWP1	VGNC	-
14:76240675:T:G	14	76240675	T	G	0.17	1	0.81	4.30334e-08	.	0.81	2.77018e-06	.	.	.	.	0.81	1.7716e-05	.	0.81	4.32378e-06	.	0.81	1.14264e-10	.	0.81	7.94294e-09	.	0.81	7.54427e-12	.	0.811254	1.26698e-11	0.811254	5.5974e-13	8	7	0	0	chr14_76240675_T/G	chr14:76240675	G	ENSBTAG00000015720	Transcript	intron_variant	MODIFIER	SNV	WWP1	VGNC	-
14:76240705:A:G	14	76240705	A	G	0.16	0.99	0.83	9.23304e-09	.	0.83	7.394e-07	.	.	.	.	0.83	5.78939e-06	.	0.83	8.3742e-07	.	0.83	1.04887e-11	.	0.83	1.93257e-09	.	0.83	1.37923e-12	.	0.827306	2.75209e-13	0.827306	7.85216e-14	8	7	0	0	chr14_76240705_A/G	chr14:76240705	G	ENSBTAG00000015720	Transcript	intron_variant	MODIFIER	SNV	WWP1	VGNC	-
14:76240717:G:T	14	76240717	G	T	0.17	0.99	0.81	3.03784e-08	.	0.81	1.82057e-06	.	.	.	.	0.81	1.17808e-05	.	0.81	5.26781e-06	.	0.81	7.59741e-11	.	0.81	5.77672e-09	.	0.81	5.17715e-12	.	0.812737	8.62113e-12	0.812737	3.14902e-13	8	7	0	0	chr14_76240717_G/T	chr14:76240717	T	ENSBTAG00000015720	Transcript	intron_variant	MODIFIER	SNV	WWP1	VGNC	-
14:76241127:G:A	14	76241127	G	A	0.16	0.99	0.83	9.23304e-09	.	0.83	7.394e-07	.	.	.	.	0.83	5.78939e-06	.	0.83	8.3742e-07	.	0.83	1.04887e-11	.	0.83	1.93257e-09	.	0.83	1.37923e-12	.	0.827306	2.75209e-13	0.827306	7.85216e-14	8	7	0	0	chr14_76241127_G/A	chr14:76241127	A	ENSBTAG00000015720	Transcript	intron_variant	MODIFIER	SNV	WWP1	VGNC	-
14:76241197:A:G	14	76241197	A	G	0.16	0.99	0.83	9.23304e-09	.	0.83	7.394e-07	.	.	.	.	0.83	5.78939e-06	.	0.83	8.3742e-07	.	0.83	1.04887e-11	.	0.83	1.93257e-09	.	0.83	1.37923e-12	.	0.827306	2.75209e-13	0.827306	7.85216e-14	8	7	0	0	chr14_76241197_A/G	chr14:76241197	G	ENSBTAG00000015720	Transcript	intron_variant	MODIFIER	SNV	WWP1	VGNC	-
14:76241704:A:G	14	76241704	A	G	0.17	0.99	0.81	3.03784e-08	.	0.81	1.82057e-06	.	.	.	.	0.81	1.17808e-05	.	0.81	5.26781e-06	.	0.81	7.59741e-11	.	0.81	5.77672e-09	.	0.81	5.17715e-12	.	0.812737	8.62113e-12	0.812737	3.14902e-13	8	7	0	0	chr14_76241704_A/G	chr14:76241704	G	ENSBTAG00000015720	Transcript	intron_variant	MODIFIER	SNV	WWP1	VGNC	-
14:76241791:T:A	14	76241791	T	A	0.17	0.99	0.81	3.03784e-08	.	0.81	1.82057e-06	.	.	.	.	0.81	1.17808e-05	.	0.81	5.26781e-06	.	0.81	7.59741e-11	.	0.81	5.77672e-09	.	0.81	5.17715e-12	.	0.812737	8.62113e-12	0.812737	3.14902e-13	8	7	0	0	chr14_76241791_T/A	chr14:76241791	A	ENSBTAG00000015720	Transcript	intron_variant	MODIFIER	SNV	WWP1	VGNC	-
14:76241862:T:C	14	76241862	T	C	0.17	0.99	0.81	3.03784e-08	.	0.81	1.82057e-06	.	.	.	.	0.81	1.17808e-05	.	0.81	5.26781e-06	.	0.81	7.59741e-11	.	0.81	5.77672e-09	.	0.81	5.17715e-12	.	0.812737	8.62113e-12	0.812737	3.14902e-13	8	7	0	0	chr14_76241862_T/C	chr14:76241862	C	ENSBTAG00000015720	Transcript	intron_variant	MODIFIER	SNV	WWP1	VGNC	-
14:76245960:T:G	14	76245960	T	G	0.16	1	0.83	1.32633e-08	.	0.83	1.14469e-06	.	.	.	.	0.83	8.84592e-06	.	0.83	6.74336e-07	.	0.83	1.60625e-11	.	0.83	2.684e-09	.	0.83	2.02905e-12	.	0.825821	4.14592e-13	0.825821	1.41293e-13	8	7	0	0	chr14_76245960_T/G	chr14:76245960	G	ENSBTAG00000015720	Transcript	intron_variant	MODIFIER	SNV	WWP1	VGNC	-
14:76246027:A:G	14	76246027	A	G	0.16	1	0.83	1.32633e-08	.	0.83	1.14469e-06	.	.	.	.	0.83	8.84592e-06	.	0.83	6.74336e-07	.	0.83	1.60625e-11	.	0.83	2.684e-09	.	0.83	2.02905e-12	.	0.825821	4.14592e-13	0.825821	1.41293e-13	8	7	0	0	chr14_76246027_A/G	chr14:76246027	G	ENSBTAG00000015720	Transcript	intron_variant	MODIFIER	SNV	WWP1	VGNC	-
14:76246216:T:C	14	76246216	T	C	0.16	1	0.83	1.32633e-08	.	0.83	1.14469e-06	.	.	.	.	0.83	8.84592e-06	.	0.83	6.74336e-07	.	0.83	1.60625e-11	.	0.83	2.684e-09	.	0.83	2.02905e-12	.	0.825821	4.14592e-13	0.825821	1.41293e-13	8	7	0	0	chr14_76246216_T/C	chr14:76246216	C	ENSBTAG00000015720	Transcript	intron_variant	MODIFIER	SNV	WWP1	VGNC	-
14:76246272:G:GA	14	76246272	G	GA	0.16	1	0.83	1.32633e-08	.	0.83	1.14469e-06	.	.	.	.	0.83	8.84592e-06	.	0.83	6.74336e-07	.	0.83	1.60625e-11	.	0.83	2.684e-09	.	0.83	2.02905e-12	.	0.825821	4.14592e-13	0.825821	1.41293e-13	8	7	0	0	chr14_76246273_-/A	chr14:76246272-76246273	A	ENSBTAG00000015720	Transcript	intron_variant	MODIFIER	insertion	WWP1	VGNC	-
14:76246331:G:C	14	76246331	G	C	0.16	1	0.83	1.32633e-08	.	0.83	1.14469e-06	.	.	.	.	0.83	8.84592e-06	.	0.83	6.74336e-07	.	0.83	1.60625e-11	.	0.83	2.684e-09	.	0.83	2.02905e-12	.	0.825821	4.14592e-13	0.825821	1.41293e-13	8	7	0	0	chr14_76246331_G/C	chr14:76246331	C	ENSBTAG00000015720	Transcript	intron_variant	MODIFIER	SNV	WWP1	VGNC	-
14:76246365:T:C	14	76246365	T	C	0.16	1	0.83	1.32633e-08	.	0.83	1.14469e-06	.	.	.	.	0.83	8.84592e-06	.	0.83	6.74336e-07	.	0.83	1.60625e-11	.	0.83	2.684e-09	.	0.83	2.02905e-12	.	0.825821	4.14592e-13	0.825821	1.41293e-13	8	7	0	0	chr14_76246365_T/C	chr14:76246365	C	ENSBTAG00000015720	Transcript	intron_variant	MODIFIER	SNV	WWP1	VGNC	-
14:76248314:T:C	14	76248314	T	C	0.16	1	0.83	1.32633e-08	.	0.83	1.14469e-06	.	.	.	.	0.83	8.84592e-06	.	0.83	6.74336e-07	.	0.83	1.60625e-11	.	0.83	2.684e-09	.	0.83	2.02905e-12	.	0.825821	4.14592e-13	0.825821	1.41293e-13	8	7	0	0	chr14_76248314_T/C	chr14:76248314	C	ENSBTAG00000015720	Transcript	intron_variant	MODIFIER	SNV	WWP1	VGNC	-
14:76248400:C:T	14	76248400	C	T	0.16	1	0.83	1.32633e-08	.	0.83	1.14469e-06	.	.	.	.	0.83	8.84592e-06	.	0.83	6.74336e-07	.	0.83	1.60625e-11	.	0.83	2.684e-09	.	0.83	2.02905e-12	.	0.825821	4.14592e-13	0.825821	1.41293e-13	8	7	0	0	chr14_76248400_C/T	chr14:76248400	T	ENSBTAG00000015720	Transcript	intron_variant	MODIFIER	SNV	WWP1	VGNC	-
14:76248895:G:A	14	76248895	G	A	0.16	1	0.83	1.32633e-08	.	0.83	1.14469e-06	.	.	.	.	0.83	8.84592e-06	.	0.83	6.74336e-07	.	0.83	1.60625e-11	.	0.83	2.684e-09	.	0.83	2.02905e-12	.	0.825821	4.14592e-13	0.825821	1.41293e-13	8	7	0	0	chr14_76248895_G/A	chr14:76248895	A	ENSBTAG00000015720	Transcript	intron_variant	MODIFIER	SNV	WWP1	VGNC	-
14:76249501:T:A	14	76249501	T	A	0.16	1	0.83	1.32633e-08	.	0.83	1.14469e-06	.	.	.	.	0.83	8.84592e-06	.	0.83	6.74336e-07	.	0.83	1.60625e-11	.	0.83	2.684e-09	.	0.83	2.02905e-12	.	0.825821	4.14592e-13	0.825821	1.41293e-13	8	7	0	0	chr14_76249501_T/A	chr14:76249501	A	ENSBTAG00000015720	Transcript	intron_variant	MODIFIER	SNV	WWP1	VGNC	-
14:76250034:G:A	14	76250034	G	A	0.16	1	0.83	1.32633e-08	.	0.83	1.14469e-06	.	.	.	.	0.83	8.84592e-06	.	0.83	6.74336e-07	.	0.83	1.60625e-11	.	0.83	2.684e-09	.	0.83	2.02905e-12	.	0.825821	4.14592e-13	0.825821	1.41293e-13	8	7	0	0	chr14_76250034_G/A	chr14:76250034	A	ENSBTAG00000015720	Transcript	intron_variant	MODIFIER	SNV	WWP1	VGNC	-
14:76250388:G:T	14	76250388	G	T	0.16	1	0.83	1.32633e-08	.	0.83	1.14469e-06	.	.	.	.	0.83	8.84592e-06	.	0.83	6.74336e-07	.	0.83	1.60625e-11	.	0.83	2.684e-09	.	0.83	2.02905e-12	.	0.825821	4.14592e-13	0.825821	1.41293e-13	8	7	0	0	chr14_76250388_G/T	chr14:76250388	T	ENSBTAG00000015720	Transcript	intron_variant	MODIFIER	SNV	WWP1	VGNC	-
14:76250560:G:C	14	76250560	G	C	0.16	1	0.83	1.32633e-08	.	0.83	1.14469e-06	.	.	.	.	0.83	8.84592e-06	.	0.83	6.74336e-07	.	0.83	1.60625e-11	.	0.83	2.684e-09	.	0.83	2.02905e-12	.	0.825821	4.14592e-13	0.825821	1.41293e-13	8	7	0	0	chr14_76250560_G/C	chr14:76250560	C	ENSBTAG00000015720	Transcript	intron_variant	MODIFIER	SNV	WWP1	VGNC	-
14:76251349:C:T	14	76251349	C	T	0.16	1	0.83	1.32633e-08	.	0.83	1.14469e-06	.	.	.	.	0.83	8.84592e-06	.	0.83	6.74336e-07	.	0.83	1.60625e-11	.	0.83	2.684e-09	.	0.83	2.02905e-12	.	0.825821	4.14592e-13	0.825821	1.41293e-13	8	7	0	0	chr14_76251349_C/T	chr14:76251349	T	ENSBTAG00000015720	Transcript	intron_variant	MODIFIER	SNV	WWP1	VGNC	-
14:76251446:T:C	14	76251446	T	C	0.16	1	0.83	1.32633e-08	.	0.83	1.14469e-06	.	.	.	.	0.83	8.84592e-06	.	0.83	6.74336e-07	.	0.83	1.60625e-11	.	0.83	2.684e-09	.	0.83	2.02905e-12	.	0.825821	4.14592e-13	0.825821	1.41293e-13	8	7	0	0	chr14_76251446_T/C	chr14:76251446	C	ENSBTAG00000015720	Transcript	intron_variant	MODIFIER	SNV	WWP1	VGNC	-
14:76252334:G:A	14	76252334	G	A	0.16	1	0.83	1.32633e-08	.	0.83	1.14469e-06	.	.	.	.	0.83	8.84592e-06	.	0.83	6.74336e-07	.	0.83	1.60625e-11	.	0.83	2.684e-09	.	0.83	2.02905e-12	.	0.825821	4.14592e-13	0.825821	1.41293e-13	8	7	0	0	chr14_76252334_G/A	chr14:76252334	A	ENSBTAG00000015720	Transcript	intron_variant	MODIFIER	SNV	WWP1	VGNC	-
14:76254547:G:T	14	76254547	G	T	0.16	1	0.83	1.32633e-08	.	0.83	1.14469e-06	.	.	.	.	0.83	8.84592e-06	.	0.83	6.74336e-07	.	0.83	1.60625e-11	.	0.83	2.684e-09	.	0.83	2.02905e-12	.	0.825821	4.14592e-13	0.825821	1.41293e-13	8	7	0	0	chr14_76254547_G/T	chr14:76254547	T	ENSBTAG00000015720	Transcript	intron_variant	MODIFIER	SNV	WWP1	VGNC	-
14:76255545:G:GCATGTGTA	14	76255545	G	GCATGTGTA	0.16	1	0.83	1.32633e-08	.	0.83	1.14469e-06	.	.	.	.	0.83	8.84592e-06	.	0.83	6.74336e-07	.	0.83	1.60625e-11	.	0.83	2.684e-09	.	0.83	2.02905e-12	.	0.825821	4.14592e-13	0.825821	1.41293e-13	8	7	0	0	chr14_76255546_-/CATGTGTA	chr14:76255545-76255546	CATGTGTA	ENSBTAG00000015720	Transcript	intron_variant	MODIFIER	insertion	WWP1	VGNC	-
14:76255784:C:T	14	76255784	C	T	0.16	1	0.83	1.32633e-08	.	0.83	1.14469e-06	.	.	.	.	0.83	8.84592e-06	.	0.83	6.74336e-07	.	0.83	1.60625e-11	.	0.83	2.684e-09	.	0.83	2.02905e-12	.	0.825821	4.14592e-13	0.825821	1.41293e-13	8	7	0	0	chr14_76255784_C/T	chr14:76255784	T	ENSBTAG00000015720	Transcript	intron_variant	MODIFIER	SNV	WWP1	VGNC	-
14:76256330:AAGC:A	14	76256330	AAGC	A	0.16	1	0.83	1.32633e-08	.	0.83	1.14469e-06	.	.	.	.	0.83	8.84592e-06	.	0.83	6.74336e-07	.	0.83	1.60625e-11	.	0.83	2.684e-09	.	0.83	2.02905e-12	.	0.825821	4.14592e-13	0.825821	1.41293e-13	8	7	0	0	chr14_76256331_AGC/-	chr14:76256331-76256333	-	ENSBTAG00000015720	Transcript	intron_variant	MODIFIER	deletion	WWP1	VGNC	-
14:76260387:T:C	14	76260387	T	C	0.16	1	0.83	1.14175e-08	.	0.83	1.17293e-06	.	.	.	.	0.83	8.10053e-06	.	0.83	4.79362e-07	.	0.83	1.31407e-11	.	0.83	2.14062e-09	.	0.83	1.36607e-12	.	0.825134	2.46912e-13	0.825134	9.71425e-14	8	7	0	0	chr14_76260387_T/C	chr14:76260387	C	ENSBTAG00000015720	Transcript	intron_variant	MODIFIER	SNV	WWP1	VGNC	-
14:76280239:CT:C	14	76280239	CT	C	0.14	1	1	1.57632e-14	0.01	1	1.10948e-08	.	0.81	4.27124e-08	0	1	6.66959e-08	0	1	2.79317e-09	0	1	1.21203e-16	.	1	4.94669e-15	0	1	1.98441e-16	.	0.997103	4.30315e-21	0.997103	2.33229e-21	8	8	7	5	chr14_76280240_T/-	chr14:76280240	-	ENSBTAG00000015720	Transcript	intron_variant	MODIFIER	deletion	WWP1	VGNC	-
14:76302270:T:C	14	76302270	T	C	0.14	1	1	1.69114e-14	0.01	1	9.84946e-09	0	0.81	3.61133e-08	0	1	5.80072e-08	0	1	3.25756e-09	0	1	1.37217e-16	.	1	5.3622e-15	0	1	2.90645e-16	.	0.996814	4.77885e-21	0.996814	3.19095e-21	8	8	7	6	chr14_76302270_T/C	chr14:76302270	C	ENSBTAG00000015720	Transcript	intron_variant	MODIFIER	SNV	WWP1	VGNC	-
14:76302411:TA:T	14	76302411	TA	T	0.14	1	1	1.69114e-14	0.01	1	9.84946e-09	0	0.81	3.61133e-08	0	1	5.80072e-08	0	1	3.25756e-09	0	1	1.37217e-16	.	1	5.3622e-15	0	1	2.90645e-16	.	0.996814	4.77885e-21	0.996814	3.19095e-21	8	8	7	6	chr14_76302412_A/-	chr14:76302412	-	ENSBTAG00000015720	Transcript	intron_variant	MODIFIER	deletion	WWP1	VGNC	-
14:76302413:A:T	14	76302413	A	T	0.14	1	1	1.69114e-14	0.01	1	9.84946e-09	0	0.81	3.61133e-08	0	1	5.80072e-08	0	1	3.25756e-09	0	1	1.37217e-16	.	1	5.3622e-15	0	1	2.90645e-16	.	0.996814	4.77885e-21	0.996814	3.19095e-21	8	8	7	6	chr14_76302413_A/T	chr14:76302413	T	ENSBTAG00000015720	Transcript	intron_variant	MODIFIER	SNV	WWP1	VGNC	-
14:76302472:A:G	14	76302472	A	G	0.14	1	1	1.69114e-14	0.01	1	9.84946e-09	0	0.81	3.61133e-08	0	1	5.80072e-08	0	1	3.25756e-09	0	1	1.37217e-16	.	1	5.3622e-15	0	1	2.90645e-16	.	0.996814	4.77885e-21	0.996814	3.19095e-21	8	8	7	6	chr14_76302472_A/G	chr14:76302472	G	ENSBTAG00000015720	Transcript	intron_variant	MODIFIER	SNV	WWP1	VGNC	-
14:76302490:G:A	14	76302490	G	A	0.14	1	1	1.69114e-14	0.01	1	9.84946e-09	0	0.81	3.61133e-08	0	1	5.80072e-08	0	1	3.25756e-09	0	1	1.37217e-16	.	1	5.3622e-15	0	1	2.90645e-16	.	0.996814	4.77885e-21	0.996814	3.19095e-21	8	8	7	6	chr14_76302490_G/A	chr14:76302490	A	ENSBTAG00000015720	Transcript	intron_variant	MODIFIER	SNV	WWP1	VGNC	-
14:76302656:A:G	14	76302656	A	G	0.14	1	1	1.69114e-14	0.01	1	9.84946e-09	0	0.81	3.61133e-08	0	1	5.80072e-08	0	1	3.25756e-09	0	1	1.37217e-16	.	1	5.3622e-15	0	1	2.90645e-16	.	0.996814	4.77885e-21	0.996814	3.19095e-21	8	8	7	6	chr14_76302656_A/G	chr14:76302656	G	ENSBTAG00000015720	Transcript	intron_variant	MODIFIER	SNV	WWP1	VGNC	-
14:76303391:G:GAA	14	76303391	G	GAA	0.14	1	1	1.69114e-14	0.01	1	9.84946e-09	0	0.81	3.61133e-08	0	1	5.80072e-08	0	1	3.25756e-09	0	1	1.37217e-16	.	1	5.3622e-15	0	1	2.90645e-16	.	0.996814	4.77885e-21	0.996814	3.19095e-21	8	8	7	6	chr14_76303392_-/AA	chr14:76303391-76303392	AA	ENSBTAG00000015720	Transcript	intron_variant	MODIFIER	insertion	WWP1	VGNC	-
14:76303508:G:A	14	76303508	G	A	0.14	1	1	1.69114e-14	0.01	1	9.84946e-09	0	0.81	3.61133e-08	0	1	5.80072e-08	0	1	3.25756e-09	0	1	1.37217e-16	.	1	5.3622e-15	0	1	2.90645e-16	.	0.996814	4.77885e-21	0.996814	3.19095e-21	8	8	7	6	chr14_76303508_G/A	chr14:76303508	A	ENSBTAG00000015720	Transcript	intron_variant	MODIFIER	SNV	WWP1	VGNC	-
14:76303595:C:T	14	76303595	C	T	0.14	1	1	1.69114e-14	0.01	1	9.84946e-09	0	0.81	3.61133e-08	0	1	5.80072e-08	0	1	3.25756e-09	0	1	1.37217e-16	.	1	5.3622e-15	0	1	2.90645e-16	.	0.996814	4.77885e-21	0.996814	3.19095e-21	8	8	7	6	chr14_76303595_C/T	chr14:76303595	T	ENSBTAG00000015720	Transcript	intron_variant	MODIFIER	SNV	WWP1	VGNC	-
14:76303882:G:A	14	76303882	G	A	0.14	1	1	1.69114e-14	0.01	1	9.84946e-09	0	0.81	3.61133e-08	0	1	5.80072e-08	0	1	3.25756e-09	0	1	1.37217e-16	.	1	5.3622e-15	0	1	2.90645e-16	.	0.996814	4.77885e-21	0.996814	3.19095e-21	8	8	7	6	chr14_76303882_G/A	chr14:76303882	A	ENSBTAG00000015720	Transcript	intron_variant	MODIFIER	SNV	WWP1	VGNC	-
14:76304116:G:A	14	76304116	G	A	0.14	1	1	1.69114e-14	0.01	1	9.84946e-09	0	0.81	3.61133e-08	0	1	5.80072e-08	0	1	3.25756e-09	0	1	1.37217e-16	.	1	5.3622e-15	0	1	2.90645e-16	.	0.996814	4.77885e-21	0.996814	3.19095e-21	8	8	7	6	chr14_76304116_G/A	chr14:76304116	A	ENSBTAG00000015720	Transcript	intron_variant	MODIFIER	SNV	WWP1	VGNC	-
14:76304117:A:G	14	76304117	A	G	0.14	1	1	1.69114e-14	0.01	1	9.84946e-09	.	0.81	3.61133e-08	0	1	5.80072e-08	0	1	3.25756e-09	0	1	1.37217e-16	.	1	5.3622e-15	0	1	2.90645e-16	.	0.996814	4.77885e-21	0.996814	3.19095e-21	8	8	7	5	chr14_76304117_A/G	chr14:76304117	G	ENSBTAG00000015720	Transcript	intron_variant	MODIFIER	SNV	WWP1	VGNC	-
14:76304181:C:T	14	76304181	C	T	0.14	1	1	1.69114e-14	0.01	1	9.84946e-09	.	0.81	3.61133e-08	0	1	5.80072e-08	0	1	3.25756e-09	0	1	1.37217e-16	.	1	5.3622e-15	0	1	2.90645e-16	.	0.996814	4.77885e-21	0.996814	3.19095e-21	8	8	7	5	chr14_76304181_C/T	chr14:76304181	T	ENSBTAG00000015720	Transcript	intron_variant	MODIFIER	SNV	WWP1	VGNC	-
14:76304254:G:GGA	14	76304254	G	GGA	0.14	1	1	1.69114e-14	0.01	1	9.84946e-09	.	0.81	3.61133e-08	0	1	5.80072e-08	0	1	3.25756e-09	0	1	1.37217e-16	.	1	5.3622e-15	0	1	2.90645e-16	.	0.996814	4.77885e-21	0.996814	3.19095e-21	8	8	7	5	chr14_76304255_-/GA	chr14:76304254-76304255	GA	ENSBTAG00000015720	Transcript	intron_variant	MODIFIER	insertion	WWP1	VGNC	-
14:76304449:C:T	14	76304449	C	T	0.14	1	1	1.69114e-14	0.01	1	9.84946e-09	.	0.81	3.61133e-08	0	1	5.80072e-08	0	1	3.25756e-09	0	1	1.37217e-16	.	1	5.3622e-15	0	1	2.90645e-16	.	0.996814	4.77885e-21	0.996814	3.19095e-21	8	8	7	5	chr14_76304449_C/T	chr14:76304449	T	ENSBTAG00000015720	Transcript	intron_variant	MODIFIER	SNV	WWP1	VGNC	-
14:76304672:T:C	14	76304672	T	C	0.14	1	1	1.69114e-14	0.01	1	9.84946e-09	.	0.81	3.61133e-08	0	1	5.80072e-08	0	1	3.25756e-09	0	1	1.37217e-16	.	1	5.3622e-15	0	1	2.90645e-16	.	0.996814	4.77885e-21	0.996814	3.19095e-21	8	8	7	5	chr14_76304672_T/C	chr14:76304672	C	ENSBTAG00000015720	Transcript	intron_variant	MODIFIER	SNV	WWP1	VGNC	-
14:76304732:G:C	14	76304732	G	C	0.14	1	1	1.69114e-14	0.01	1	9.84946e-09	.	0.81	3.61133e-08	0	1	5.80072e-08	0	1	3.25756e-09	0	1	1.37217e-16	.	1	5.3622e-15	0	1	2.90645e-16	.	0.996814	4.77885e-21	0.996814	3.19095e-21	8	8	7	5	chr14_76304732_G/C	chr14:76304732	C	ENSBTAG00000015720	Transcript	intron_variant	MODIFIER	SNV	WWP1	VGNC	-
14:76304738:A:T	14	76304738	A	T	0.14	1	1	1.69114e-14	0.01	1	9.84946e-09	.	0.81	3.61133e-08	0	1	5.80072e-08	0	1	3.25756e-09	0	1	1.37217e-16	.	1	5.3622e-15	0	1	2.90645e-16	.	0.996814	4.77885e-21	0.996814	3.19095e-21	8	8	7	5	chr14_76304738_A/T	chr14:76304738	T	ENSBTAG00000015720	Transcript	intron_variant	MODIFIER	SNV	WWP1	VGNC	-
14:76304866:A:G	14	76304866	A	G	0.14	1	1	1.69114e-14	0.01	1	9.84946e-09	.	0.81	3.61133e-08	0	1	5.80072e-08	0	1	3.25756e-09	.	1	1.37217e-16	.	1	5.3622e-15	0	1	2.90645e-16	.	0.996814	4.77885e-21	0.996814	3.19095e-21	8	8	7	4	chr14_76304866_A/G	chr14:76304866	G	ENSBTAG00000015720	Transcript	intron_variant	MODIFIER	SNV	WWP1	VGNC	-
14:76305095:TTTTTTTTTTTATCAGAGAATATTTTATTTA:T	14	76305095	TTTTTTTTTTTATCAGAGAATATTTTATTTA	T	0.14	1	1	1.69114e-14	0.01	1	9.84946e-09	.	0.81	3.61133e-08	0	1	5.80072e-08	0	1	3.25756e-09	.	1	1.37217e-16	.	1	5.3622e-15	0	1	2.90645e-16	.	0.996814	4.77885e-21	0.996814	3.19095e-21	8	8	7	4	chr14_76305096_TTTTTTTTTTATCAGAGAATATTTTATTTA/-	chr14:76305096-76305125	-	ENSBTAG00000015720	Transcript	intron_variant	MODIFIER	deletion	WWP1	VGNC	-
14:76305129:TATA:T	14	76305129	TATA	T	0.14	1	1	1.69114e-14	0.01	1	9.84946e-09	.	0.81	3.61133e-08	0	1	5.80072e-08	0	1	3.25756e-09	.	1	1.37217e-16	.	1	5.3622e-15	0	1	2.90645e-16	.	0.996814	4.77885e-21	0.996814	3.19095e-21	8	8	7	4	chr14_76305130_ATA/-	chr14:76305130-76305132	-	ENSBTAG00000015720	Transcript	intron_variant	MODIFIER	deletion	WWP1	VGNC	-
14:76305135:AGC:A	14	76305135	AGC	A	0.14	1	1	1.69114e-14	0.01	1	9.84946e-09	.	0.81	3.61133e-08	0	1	5.80072e-08	0	1	3.25756e-09	.	1	1.37217e-16	.	1	5.3622e-15	0	1	2.90645e-16	.	0.996814	4.77885e-21	0.996814	3.19095e-21	8	8	7	4	chr14_76305136_GC/-	chr14:76305136-76305137	-	ENSBTAG00000015720	Transcript	intron_variant	MODIFIER	deletion	WWP1	VGNC	-
14:76305138:ATTCGTATGTAGAGT:A	14	76305138	ATTCGTATGTAGAGT	A	0.14	1	1	1.69114e-14	0.01	1	9.84946e-09	.	0.81	3.61133e-08	0	1	5.80072e-08	0	1	3.25756e-09	.	1	1.37217e-16	.	1	5.3622e-15	0	1	2.90645e-16	.	0.996814	4.77885e-21	0.996814	3.19095e-21	8	8	7	4	chr14_76305139_TTCGTATGTAGAGT/-	chr14:76305139-76305152	-	ENSBTAG00000015720	Transcript	intron_variant	MODIFIER	deletion	WWP1	VGNC	-
14:76305154:ATGAT:A	14	76305154	ATGAT	A	0.14	1	1	1.69114e-14	0.01	1	9.84946e-09	.	0.81	3.61133e-08	0	1	5.80072e-08	0	1	3.25756e-09	.	1	1.37217e-16	.	1	5.3622e-15	0	1	2.90645e-16	.	0.996814	4.77885e-21	0.996814	3.19095e-21	8	8	7	4	chr14_76305155_TGAT/-	chr14:76305155-76305158	-	ENSBTAG00000015720	Transcript	intron_variant	MODIFIER	deletion	WWP1	VGNC	-
14:76305160:C:G	14	76305160	C	G	0.16	1	0.82	1.3808e-08	.	0.82	5.32664e-07	.	.	.	.	0.82	6.39956e-06	.	0.82	1.16125e-06	.	0.82	6.96983e-11	.	0.82	8.64531e-09	.	0.82	5.11686e-12	.	0.819418	3.30867e-13	0.819418	7.52147e-13	8	7	0	0	chr14_76305160_C/G	chr14:76305160	G	ENSBTAG00000015720	Transcript	intron_variant	MODIFIER	SNV	WWP1	VGNC	-
14:76306781:T:C	14	76306781	T	C	0.14	1	1	1.69114e-14	0.01	1	9.84946e-09	.	0.81	3.61133e-08	0	1	5.80072e-08	0	1	3.25756e-09	.	1	1.37217e-16	.	1	5.3622e-15	0	1	2.90645e-16	.	0.996814	4.77885e-21	0.996814	3.19095e-21	8	8	7	4	chr14_76306781_T/C	chr14:76306781	C	ENSBTAG00000015720	Transcript	intron_variant	MODIFIER	SNV	WWP1	VGNC	-
14:76306842:A:G	14	76306842	A	G	0.14	1	1	1.69114e-14	0.01	1	9.84946e-09	.	0.81	3.61133e-08	0	1	5.80072e-08	0	1	3.25756e-09	.	1	1.37217e-16	.	1	5.3622e-15	0	1	2.90645e-16	.	0.996814	4.77885e-21	0.996814	3.19095e-21	8	8	7	4	chr14_76306842_A/G	chr14:76306842	G	ENSBTAG00000015720	Transcript	intron_variant	MODIFIER	SNV	WWP1	VGNC	-
14:76307347:A:G	14	76307347	A	G	0.14	1	1	1.69114e-14	0.01	1	9.84946e-09	.	0.81	3.61133e-08	0	1	5.80072e-08	0	1	3.25756e-09	.	1	1.37217e-16	.	1	5.3622e-15	0	1	2.90645e-16	.	0.996814	4.77885e-21	0.996814	3.19095e-21	8	8	7	4	chr14_76307347_A/G	chr14:76307347	G	ENSBTAG00000015720	Transcript	intron_variant	MODIFIER	SNV	WWP1	VGNC	-
14:76308245:C:T	14	76308245	C	T	0.14	1	1	1.69114e-14	0.01	1	9.84946e-09	.	0.81	3.61133e-08	0	1	5.80072e-08	0	1	3.25756e-09	.	1	1.37217e-16	.	1	5.3622e-15	0	1	2.90645e-16	.	0.996814	4.77885e-21	0.996814	3.19095e-21	8	8	7	4	chr14_76308245_C/T	chr14:76308245	T	ENSBTAG00000015720	Transcript	intron_variant	MODIFIER	SNV	WWP1	VGNC	-
14:76308913:C:T	14	76308913	C	T	0.14	1	1	1.69114e-14	0.01	1	9.84946e-09	.	0.81	3.61133e-08	0	1	5.80072e-08	0	1	3.25756e-09	.	1	1.37217e-16	.	1	5.3622e-15	0	1	2.90645e-16	.	0.996814	4.77885e-21	0.996814	3.19095e-21	8	8	7	4	chr14_76308913_C/T	chr14:76308913	T	ENSBTAG00000015720	Transcript	intron_variant	MODIFIER	SNV	WWP1	VGNC	-
14:76318422:G:C	14	76318422	G	C	0.14	1	1	1.69114e-14	0.01	1	9.84946e-09	.	0.81	3.61133e-08	0	1	5.80072e-08	0	1	3.25756e-09	.	1	1.37217e-16	.	1	5.3622e-15	0	1	2.90645e-16	.	0.996814	4.77885e-21	0.996814	3.19095e-21	8	8	7	4	chr14_76318422_G/C	chr14:76318422	C	ENSBTAG00000015720	Transcript	intron_variant	MODIFIER	SNV	WWP1	VGNC	-
14:76325005:G:A	14	76325005	G	A	0.14	1	1	1.69114e-14	0.01	1	9.84946e-09	.	0.81	3.61133e-08	0	1	5.80072e-08	0	1	3.25756e-09	.	1	1.37217e-16	.	1	5.3622e-15	0	1	2.90645e-16	.	0.996814	4.77885e-21	0.996814	3.19095e-21	8	8	7	4	chr14_76325005_G/A	chr14:76325005	A	ENSBTAG00000015720	Transcript	upstream_gene_variant	MODIFIER	SNV	WWP1	VGNC	-
14:76326102:C:T	14	76326102	C	T	0.14	1	1	1.69114e-14	0.01	1	9.84946e-09	.	0.81	3.61133e-08	0	1	5.80072e-08	0	1	3.25756e-09	.	1	1.37217e-16	.	1	5.3622e-15	0	1	2.90645e-16	.	0.996814	4.77885e-21	0.996814	3.19095e-21	8	8	7	4	chr14_76326102_C/T	chr14:76326102	T	ENSBTAG00000015720	Transcript	upstream_gene_variant	MODIFIER	SNV	WWP1	VGNC	-
14:76326147:G:A	14	76326147	G	A	0.15	0.99	0.93	2.50602e-13	.	0.93	1.93163e-07	.	.	.	.	0.93	1.70953e-07	.	0.93	2.98808e-08	.	0.93	2.91221e-14	.	0.93	1.44448e-14	.	0.93	4.27461e-15	.	0.930892	2.03343e-18	0.930892	1.7763e-19	8	7	7	0	chr14_76326147_G/A	chr14:76326147	A	ENSBTAG00000015720	Transcript	upstream_gene_variant	MODIFIER	SNV	WWP1	VGNC	-
14:76326285:C:G	14	76326285	C	G	0.14	1	1	1.69114e-14	0.01	1	9.84946e-09	.	0.81	3.61133e-08	0	1	5.80072e-08	0	1	3.25756e-09	.	1	1.37217e-16	.	1	5.3622e-15	0	1	2.90645e-16	.	0.996814	4.77885e-21	0.996814	3.19095e-21	8	8	7	4	chr14_76326285_C/G	chr14:76326285	G	ENSBTAG00000015720	Transcript	upstream_gene_variant	MODIFIER	SNV	WWP1	VGNC	-
14:76326312:C:T	14	76326312	C	T	0.14	1	1	1.69114e-14	0.01	1	9.84946e-09	.	0.81	3.61133e-08	0	1	5.80072e-08	0	1	3.25756e-09	.	1	1.37217e-16	.	1	5.3622e-15	0	1	2.90645e-16	.	0.996814	4.77885e-21	0.996814	3.19095e-21	8	8	7	4	chr14_76326312_C/T	chr14:76326312	T	ENSBTAG00000015720	Transcript	upstream_gene_variant	MODIFIER	SNV	WWP1	VGNC	-
14:76326640:C:T	14	76326640	C	T	0.14	1	1	1.69114e-14	0.01	1	9.84946e-09	.	0.81	3.61133e-08	0	1	5.80072e-08	0	1	3.25756e-09	.	1	1.37217e-16	.	1	5.3622e-15	.	1	2.90645e-16	.	0.996814	4.77885e-21	0.996814	3.19095e-21	8	8	7	3	chr14_76326640_C/T	chr14:76326640	T	ENSBTAG00000015720	Transcript	upstream_gene_variant	MODIFIER	SNV	WWP1	VGNC	-
14:76326724:GT:G	14	76326724	GT	G	0.14	1	1	1.69114e-14	0.01	1	9.84946e-09	.	0.81	3.61133e-08	0	1	5.80072e-08	0	1	3.25756e-09	.	1	1.37217e-16	.	1	5.3622e-15	.	1	2.90645e-16	.	0.996814	4.77885e-21	0.996814	3.19095e-21	8	8	7	3	chr14_76326725_T/-	chr14:76326725	-	ENSBTAG00000015720	Transcript	upstream_gene_variant	MODIFIER	deletion	WWP1	VGNC	-
14:76326965:C:T	14	76326965	C	T	0.14	1	1	1.69114e-14	0.01	1	9.84946e-09	.	0.81	3.61133e-08	0	1	5.80072e-08	0	1	3.25756e-09	.	1	1.37217e-16	.	1	5.3622e-15	.	1	2.90645e-16	.	0.996814	4.77885e-21	0.996814	3.19095e-21	8	8	7	3	chr14_76326965_C/T	chr14:76326965	T	ENSBTAG00000015720	Transcript	upstream_gene_variant	MODIFIER	SNV	WWP1	VGNC	-
14:76327371:T:C	14	76327371	T	C	0.14	0.99	1	1.69114e-14	0.01	1	9.84946e-09	.	0.81	3.61133e-08	0	1	5.80072e-08	0	1	3.25756e-09	.	1	1.37217e-16	.	1	5.3622e-15	.	1	2.90645e-16	.	0.996814	4.77885e-21	0.996814	3.19095e-21	8	8	7	3	chr14_76327371_T/C	chr14:76327371	C	ENSBTAG00000015720	Transcript	upstream_gene_variant	MODIFIER	SNV	WWP1	VGNC	-
14:76327441:T:C	14	76327441	T	C	0.14	0.99	1	1.69114e-14	0.01	1	9.84946e-09	.	0.81	3.61133e-08	0	1	5.80072e-08	0	1	3.25756e-09	.	1	1.37217e-16	.	1	5.3622e-15	.	1	2.90645e-16	.	0.996814	4.77885e-21	0.996814	3.19095e-21	8	8	7	3	chr14_76327441_T/C	chr14:76327441	C	ENSBTAG00000015720	Transcript	upstream_gene_variant	MODIFIER	SNV	WWP1	VGNC	-
14:76327449:T:C	14	76327449	T	C	0.16	0.99	0.82	1.3808e-08	.	0.82	5.32664e-07	.	.	.	.	0.82	6.39956e-06	.	0.82	1.16125e-06	.	0.82	6.96983e-11	.	0.82	8.64531e-09	.	0.82	5.11686e-12	.	0.819418	3.30867e-13	0.819418	7.52147e-13	8	7	0	0	chr14_76327449_T/C	chr14:76327449	C	ENSBTAG00000015720	Transcript	upstream_gene_variant	MODIFIER	SNV	WWP1	VGNC	-
14:76327610:T:C	14	76327610	T	C	0.14	0.99	1	1.69114e-14	0.01	1	9.84946e-09	.	0.81	3.61133e-08	0	1	5.80072e-08	0	1	3.25756e-09	.	1	1.37217e-16	.	1	5.3622e-15	.	1	2.90645e-16	.	0.996814	4.77885e-21	0.996814	3.19095e-21	8	8	7	3	chr14_76327610_T/C	chr14:76327610	C	ENSBTAG00000015720	Transcript	upstream_gene_variant	MODIFIER	SNV	WWP1	VGNC	-
14:76327840:G:A	14	76327840	G	A	0.14	0.99	1	1.69114e-14	0.01	1	9.84946e-09	.	0.81	3.61133e-08	0	1	5.80072e-08	0	1	3.25756e-09	.	1	1.37217e-16	.	1	5.3622e-15	.	1	2.90645e-16	.	0.996814	4.77885e-21	0.996814	3.19095e-21	8	8	7	3	chr14_76327840_G/A	chr14:76327840	A	ENSBTAG00000015720	Transcript	upstream_gene_variant	MODIFIER	SNV	WWP1	VGNC	-
14:76327863:G:A	14	76327863	G	A	0.14	0.99	1	1.69114e-14	0.01	1	9.84946e-09	.	0.81	3.61133e-08	0	1	5.80072e-08	0	1	3.25756e-09	.	1	1.37217e-16	.	1	5.3622e-15	.	1	2.90645e-16	.	0.996814	4.77885e-21	0.996814	3.19095e-21	8	8	7	3	chr14_76327863_G/A	chr14:76327863	A	-	-	intergenic_variant	MODIFIER	SNV	-	-	-
14:76328330:C:A	14	76328330	C	A	0.14	0.99	1	1.69114e-14	0.01	1	9.84946e-09	.	0.81	3.61133e-08	0	1	5.80072e-08	0	1	3.25756e-09	.	1	1.37217e-16	.	1	5.3622e-15	.	1	2.90645e-16	.	0.996814	4.77885e-21	0.996814	3.19095e-21	8	8	7	3	chr14_76328330_C/A	chr14:76328330	A	-	-	intergenic_variant	MODIFIER	SNV	-	-	-
14:76328374:T:C	14	76328374	T	C	0.14	0.99	1	1.69114e-14	0.01	1	9.84946e-09	.	0.81	3.61133e-08	0	1	5.80072e-08	0	1	3.25756e-09	.	1	1.37217e-16	.	1	5.3622e-15	.	1	2.90645e-16	.	0.996814	4.77885e-21	0.996814	3.19095e-21	8	8	7	3	chr14_76328374_T/C	chr14:76328374	C	-	-	intergenic_variant	MODIFIER	SNV	-	-	-
14:76328629:C:T	14	76328629	C	T	0.14	0.99	1	1.69114e-14	0.01	1	9.84946e-09	.	0.81	3.61133e-08	0	1	5.80072e-08	0	1	3.25756e-09	.	1	1.37217e-16	.	1	5.3622e-15	.	1	2.90645e-16	.	0.996814	4.77885e-21	0.996814	3.19095e-21	8	8	7	3	chr14_76328629_C/T	chr14:76328629	T	-	-	intergenic_variant	MODIFIER	SNV	-	-	-
14:76328690:G:A	14	76328690	G	A	0.14	0.99	1	1.69114e-14	0.01	1	9.84946e-09	.	0.81	3.61133e-08	0	1	5.80072e-08	0	1	3.25756e-09	.	1	1.37217e-16	.	1	5.3622e-15	.	1	2.90645e-16	.	0.996814	4.77885e-21	0.996814	3.19095e-21	8	8	7	3	chr14_76328690_G/A	chr14:76328690	A	-	-	intergenic_variant	MODIFIER	SNV	-	-	-
14:76328755:T:G	14	76328755	T	G	0.14	0.99	1	1.69114e-14	0.01	1	9.84946e-09	.	0.81	3.61133e-08	0	1	5.80072e-08	0	1	3.25756e-09	.	1	1.37217e-16	.	1	5.3622e-15	.	1	2.90645e-16	.	0.996814	4.77885e-21	0.996814	3.19095e-21	8	8	7	3	chr14_76328755_T/G	chr14:76328755	G	-	-	intergenic_variant	MODIFIER	SNV	-	-	-
14:76328773:A:G	14	76328773	A	G	0.14	0.99	1	1.69114e-14	0.01	1	9.84946e-09	.	0.81	3.61133e-08	0	1	5.80072e-08	0	1	3.25756e-09	.	1	1.37217e-16	.	1	5.3622e-15	.	1	2.90645e-16	.	0.996814	4.77885e-21	0.996814	3.19095e-21	8	8	7	3	chr14_76328773_A/G	chr14:76328773	G	-	-	intergenic_variant	MODIFIER	SNV	-	-	-
14:76330147:C:T	14	76330147	C	T	0.14	0.99	1	1.69114e-14	0.01	1	9.84946e-09	.	0.81	3.61133e-08	0	1	5.80072e-08	0	1	3.25756e-09	.	1	1.37217e-16	.	1	5.3622e-15	.	1	2.90645e-16	.	0.996814	4.77885e-21	0.996814	3.19095e-21	8	8	7	3	chr14_76330147_C/T	chr14:76330147	T	-	-	intergenic_variant	MODIFIER	SNV	-	-	-
14:76330599:T:A	14	76330599	T	A	0.16	0.99	0.82	1.3808e-08	.	0.82	5.32664e-07	.	.	.	.	0.82	6.39956e-06	.	0.82	1.16125e-06	.	0.82	6.96983e-11	.	0.82	8.64531e-09	.	0.82	5.11686e-12	.	0.819418	3.30867e-13	0.819418	7.52147e-13	8	7	0	0	chr14_76330599_T/A	chr14:76330599	A	-	-	intergenic_variant	MODIFIER	SNV	-	-	-
14:76330982:A:G	14	76330982	A	G	0.14	0.99	1	1.69114e-14	0.01	1	9.84946e-09	.	0.81	3.61133e-08	0	1	5.80072e-08	0	1	3.25756e-09	.	1	1.37217e-16	.	1	5.3622e-15	.	1	2.90645e-16	.	0.996814	4.77885e-21	0.996814	3.19095e-21	8	8	7	3	chr14_76330982_A/G	chr14:76330982	G	-	-	intergenic_variant	MODIFIER	SNV	-	-	-
14:76331041:T:C	14	76331041	T	C	0.14	0.99	1	1.69114e-14	0.01	1	9.84946e-09	.	0.81	3.61133e-08	0	1	5.80072e-08	0	1	3.25756e-09	.	1	1.37217e-16	.	1	5.3622e-15	.	1	2.90645e-16	.	0.996814	4.77885e-21	0.996814	3.19095e-21	8	8	7	3	chr14_76331041_T/C	chr14:76331041	C	-	-	intergenic_variant	MODIFIER	SNV	-	-	-
14:76331098:C:T	14	76331098	C	T	0.14	0.99	1	1.69114e-14	0.01	1	9.84946e-09	.	0.81	3.61133e-08	0	1	5.80072e-08	0	1	3.25756e-09	.	1	1.37217e-16	.	1	5.3622e-15	.	1	2.90645e-16	.	0.996814	4.77885e-21	0.996814	3.19095e-21	8	8	7	3	chr14_76331098_C/T	chr14:76331098	T	-	-	intergenic_variant	MODIFIER	SNV	-	-	-
14:76332141:A:T	14	76332141	A	T	0.14	0.99	1	1.69114e-14	0.01	1	9.84946e-09	.	0.81	3.61133e-08	0	1	5.80072e-08	0	1	3.25756e-09	.	1	1.37217e-16	.	1	5.3622e-15	.	1	2.90645e-16	.	0.996814	4.77885e-21	0.996814	3.19095e-21	8	8	7	3	chr14_76332141_A/T	chr14:76332141	T	-	-	intergenic_variant	MODIFIER	SNV	-	-	-
14:76332497:ACTT:A	14	76332497	ACTT	A	0.14	0.99	1	1.69114e-14	0.01	1	9.84946e-09	.	0.81	3.61133e-08	0	1	5.80072e-08	0	1	3.25756e-09	.	1	1.37217e-16	.	1	5.3622e-15	.	1	2.90645e-16	.	0.996814	4.77885e-21	0.996814	3.19095e-21	8	8	7	3	chr14_76332498_CTT/-	chr14:76332498-76332500	-	-	-	intergenic_variant	MODIFIER	deletion	-	-	-
14:76332982:C:T	14	76332982	C	T	0.14	0.99	1	1.69114e-14	0.01	1	9.84946e-09	.	0.81	3.61133e-08	0	1	5.80072e-08	0	1	3.25756e-09	.	1	1.37217e-16	.	1	5.3622e-15	.	1	2.90645e-16	.	0.996814	4.77885e-21	0.996814	3.19095e-21	8	8	7	3	chr14_76332982_C/T	chr14:76332982	T	-	-	intergenic_variant	MODIFIER	SNV	-	-	-
14:76333031:T:A	14	76333031	T	A	0.14	0.99	1	1.69114e-14	0.01	1	9.84946e-09	.	0.81	3.61133e-08	0	1	5.80072e-08	0	1	3.25756e-09	.	1	1.37217e-16	.	1	5.3622e-15	.	1	2.90645e-16	.	0.996814	4.77885e-21	0.996814	3.19095e-21	8	8	7	3	chr14_76333031_T/A	chr14:76333031	A	-	-	intergenic_variant	MODIFIER	SNV	-	-	-
14:76333063:A:G	14	76333063	A	G	0.14	0.99	1	1.69114e-14	0.01	1	9.84946e-09	.	0.81	3.61133e-08	0	1	5.80072e-08	0	1	3.25756e-09	.	1	1.37217e-16	.	1	5.3622e-15	.	1	2.90645e-16	.	0.996814	4.77885e-21	0.996814	3.19095e-21	8	8	7	3	chr14_76333063_A/G	chr14:76333063	G	-	-	intergenic_variant	MODIFIER	SNV	-	-	-
14:76334065:G:C	14	76334065	G	C	0.14	0.99	1	1.69114e-14	0.01	1	9.84946e-09	.	0.81	3.61133e-08	0	1	5.80072e-08	0	1	3.25756e-09	.	1	1.37217e-16	.	1	5.3622e-15	.	1	2.90645e-16	.	0.996814	4.77885e-21	0.996814	3.19095e-21	8	8	7	3	chr14_76334065_G/C	chr14:76334065	C	-	-	intergenic_variant	MODIFIER	SNV	-	-	-
14:76335690:GAGA:G	14	76335690	GAGA	G	0.14	0.99	0.99	3.1966e-14	.	0.99	4.42531e-09	0	0.81	1.46935e-08	0.01	0.99	4.39076e-08	0	0.99	8.93342e-09	.	0.99	1.2753e-15	.	0.99	2.84438e-14	.	0.99	8.63475e-16	.	0.99021	8.73633e-21	0.99021	3.79604e-20	8	8	7	3	chr14_76335691_AGA/-	chr14:76335691-76335693	-	-	-	intergenic_variant	MODIFIER	deletion	-	-	-
14:76335746:T:C	14	76335746	T	C	0.14	0.99	0.99	3.1966e-14	.	0.99	4.42531e-09	0	0.81	1.46935e-08	0.01	0.99	4.39076e-08	0	0.99	8.93342e-09	.	0.99	1.2753e-15	.	0.99	2.84438e-14	.	0.99	8.63475e-16	.	0.99021	8.73633e-21	0.99021	3.79604e-20	8	8	7	3	chr14_76335746_T/C	chr14:76335746	C	-	-	intergenic_variant	MODIFIER	SNV	-	-	-
14:76336218:TTTTTA:T	14	76336218	TTTTTA	T	0.14	0.99	0.99	3.1966e-14	.	0.99	4.42531e-09	0	0.81	1.46935e-08	0.01	0.99	4.39076e-08	0	0.99	8.93342e-09	.	0.99	1.2753e-15	.	0.99	2.84438e-14	.	0.99	8.63475e-16	.	0.99021	8.73633e-21	0.99021	3.79604e-20	8	8	7	3	chr14_76336219_TTTTA/-	chr14:76336219-76336223	-	-	-	intergenic_variant	MODIFIER	deletion	-	-	-
14:76336246:AT:A	14	76336246	AT	A	0.14	0.99	0.99	3.1966e-14	.	0.99	4.42531e-09	0	0.81	1.46935e-08	0.01	0.99	4.39076e-08	0	0.99	8.93342e-09	.	0.99	1.2753e-15	.	0.99	2.84438e-14	.	0.99	8.63475e-16	.	0.99021	8.73633e-21	0.99021	3.79604e-20	8	8	7	3	chr14_76336247_T/-	chr14:76336247	-	-	-	intergenic_variant	MODIFIER	deletion	-	-	-
14:76338038:G:A	14	76338038	G	A	0.14	0.99	0.99	3.1966e-14	.	0.99	4.42531e-09	0	0.81	1.46935e-08	0.01	0.99	4.39076e-08	0	0.99	8.93342e-09	.	0.99	1.2753e-15	.	0.99	2.84438e-14	.	0.99	8.63475e-16	.	0.99021	8.73633e-21	0.99021	3.79604e-20	8	8	7	3	chr14_76338038_G/A	chr14:76338038	A	-	-	intergenic_variant	MODIFIER	SNV	-	-	-
14:76338102:C:T	14	76338102	C	T	0.14	0.99	0.99	3.1966e-14	.	0.99	4.42531e-09	0	0.81	1.46935e-08	0.01	0.99	4.39076e-08	0	0.99	8.93342e-09	.	0.99	1.2753e-15	.	0.99	2.84438e-14	.	0.99	8.63475e-16	.	0.99021	8.73633e-21	0.99021	3.79604e-20	8	8	7	3	chr14_76338102_C/T	chr14:76338102	T	-	-	intergenic_variant	MODIFIER	SNV	-	-	-
14:76338637:C:T	14	76338637	C	T	0.14	0.99	0.99	3.1966e-14	.	0.99	4.42531e-09	0	0.81	1.46935e-08	0.01	0.99	4.39076e-08	0	0.99	8.93342e-09	.	0.99	1.2753e-15	.	0.99	2.84438e-14	.	0.99	8.63475e-16	.	0.99021	8.73633e-21	0.99021	3.79604e-20	8	8	7	3	chr14_76338637_C/T	chr14:76338637	T	-	-	intergenic_variant	MODIFIER	SNV	-	-	-
14:76339111:G:A	14	76339111	G	A	0.14	0.99	0.99	3.1966e-14	.	0.99	4.42531e-09	0	0.81	1.46935e-08	0.01	0.99	4.39076e-08	0	0.99	8.93342e-09	.	0.99	1.2753e-15	.	0.99	2.84438e-14	.	0.99	8.63475e-16	.	0.99021	8.73633e-21	0.99021	3.79604e-20	8	8	7	3	chr14_76339111_G/A	chr14:76339111	A	-	-	intergenic_variant	MODIFIER	SNV	-	-	-
14:76339525:C:T	14	76339525	C	T	0.14	0.99	1	1.69114e-14	0.01	1	9.84946e-09	.	0.81	3.61133e-08	0	1	5.80072e-08	0	1	3.25756e-09	.	1	1.37217e-16	.	1	5.3622e-15	.	1	2.90645e-16	.	0.996814	4.77885e-21	0.996814	3.19095e-21	8	8	7	3	chr14_76339525_C/T	chr14:76339525	T	-	-	intergenic_variant	MODIFIER	SNV	-	-	-
14:76342020:T:C	14	76342020	T	C	0.14	0.99	0.99	3.1966e-14	.	0.99	4.42531e-09	0	0.81	1.46935e-08	0.01	0.99	4.39076e-08	0	0.99	8.93342e-09	.	0.99	1.2753e-15	.	0.99	2.84438e-14	.	0.99	8.63475e-16	.	0.99021	8.73633e-21	0.99021	3.79604e-20	8	8	7	3	chr14_76342020_T/C	chr14:76342020	C	-	-	intergenic_variant	MODIFIER	SNV	-	-	-
14:76342026:G:A	14	76342026	G	A	0.15	0.99	0.95	2.49525e-14	0	0.95	4.93967e-10	0.02	.	.	0.01	0.95	1.45658e-08	0.01	0.95	1.19234e-09	0	0.95	2.18364e-18	0.01	0.95	2.12234e-15	0.01	0.95	1.34813e-15	.	0.94934	6.69665e-22	0.94934	2.02939e-21	8	7	7	7	chr14_76342026_G/A	chr14:76342026	A	-	-	intergenic_variant	MODIFIER	SNV	-	-	-
14:76342201:A:G	14	76342201	A	G	0.15	0.99	0.95	2.49525e-14	0	0.95	4.93967e-10	0.02	.	.	0.01	0.95	1.45658e-08	0.01	0.95	1.19234e-09	0	0.95	2.18364e-18	0.01	0.95	2.12234e-15	0.01	0.95	1.34813e-15	.	0.94934	6.69665e-22	0.94934	2.02939e-21	8	7	7	7	chr14_76342201_A/G	chr14:76342201	G	-	-	intergenic_variant	MODIFIER	SNV	-	-	-
14:76342494:C:T	14	76342494	C	T	0.15	0.99	0.95	2.49525e-14	0	0.95	4.93967e-10	0.02	.	.	0.01	0.95	1.45658e-08	0.01	0.95	1.19234e-09	0	0.95	2.18364e-18	0.01	0.95	2.12234e-15	0.01	0.95	1.34813e-15	.	0.94934	6.69665e-22	0.94934	2.02939e-21	8	7	7	7	chr14_76342494_C/T	chr14:76342494	T	-	-	intergenic_variant	MODIFIER	SNV	-	-	-
14:76342812:TATCAATAATCAA:T	14	76342812	TATCAATAATCAA	T	0.15	0.99	0.95	2.49525e-14	0	0.95	4.93967e-10	0.02	.	.	0.01	0.95	1.45658e-08	0.01	0.95	1.19234e-09	0	0.95	2.18364e-18	0.01	0.95	2.12234e-15	0.01	0.95	1.34813e-15	.	0.94934	6.69665e-22	0.94934	2.02939e-21	8	7	7	7	chr14_76342813_ATCAATAATCAA/-	chr14:76342813-76342824	-	-	-	intergenic_variant	MODIFIER	deletion	-	-	-
14:76343926:C:T	14	76343926	C	T	0.15	0.99	0.95	2.49525e-14	0	0.95	4.93967e-10	0.02	.	.	0.01	0.95	1.45658e-08	0.01	0.95	1.19234e-09	0	0.95	2.18364e-18	0.01	0.95	2.12234e-15	0.01	0.95	1.34813e-15	.	0.94934	6.69665e-22	0.94934	2.02939e-21	8	7	7	7	chr14_76343926_C/T	chr14:76343926	T	-	-	intergenic_variant	MODIFIER	SNV	-	-	-
14:76344888:G:A	14	76344888	G	A	0.15	0.99	0.95	2.49525e-14	0	0.95	4.93967e-10	0.02	.	.	0.01	0.95	1.45658e-08	0.01	0.95	1.19234e-09	0	0.95	2.18364e-18	0.01	0.95	2.12234e-15	0.01	0.95	1.34813e-15	.	0.94934	6.69665e-22	0.94934	2.02939e-21	8	7	7	7	chr14_76344888_G/A	chr14:76344888	A	-	-	intergenic_variant	MODIFIER	SNV	-	-	-
14:76346530:TTTAA:T	14	76346530	TTTAA	T	0.14	0.99	0.96	9.79495e-15	0.01	0.96	9.53983e-10	0.01	.	.	0	0.96	1.66847e-08	0.01	0.96	4.41205e-10	0.01	0.96	2.73968e-19	0.06	0.96	5.15212e-16	0.02	0.96	4.54232e-16	.	0.955669	2.42517e-22	0.955669	1.85457e-22	8	7	7	7	chr14_76346531_TTAA/-	chr14:76346531-76346534	-	-	-	intergenic_variant	MODIFIER	deletion	-	-	-
14:76346725:C:CA	14	76346725	C	CA	0.14	0.99	0.96	9.79495e-15	0.01	0.96	9.53983e-10	0.01	.	.	0	0.96	1.66847e-08	0.01	0.96	4.41205e-10	0.01	0.96	2.73968e-19	0.06	0.96	5.15212e-16	0.02	0.96	4.54232e-16	.	0.955669	2.42517e-22	0.955669	1.85457e-22	8	7	7	7	chr14_76346726_-/A	chr14:76346725-76346726	A	-	-	intergenic_variant	MODIFIER	insertion	-	-	-
14:76347145:C:T	14	76347145	C	T	0.14	0.99	0.96	9.79495e-15	0.01	0.96	9.53983e-10	0.01	.	.	0	0.96	1.66847e-08	0.01	0.96	4.41205e-10	0.01	0.96	2.73968e-19	0.06	0.96	5.15212e-16	0.02	0.96	4.54232e-16	.	0.955669	2.42517e-22	0.955669	1.85457e-22	8	7	7	7	chr14_76347145_C/T	chr14:76347145	T	-	-	intergenic_variant	MODIFIER	SNV	-	-	-
14:76347542:C:A	14	76347542	C	A	0.15	0.99	0.95	2.49525e-14	0	0.95	4.93967e-10	0.02	.	.	0.01	0.95	1.45658e-08	0.01	0.95	1.19234e-09	0	0.95	2.18364e-18	0.01	0.95	2.12234e-15	0.01	0.95	1.34813e-15	.	0.94934	6.69665e-22	0.94934	2.02939e-21	8	7	7	7	chr14_76347542_C/A	chr14:76347542	A	-	-	intergenic_variant	MODIFIER	SNV	-	-	-
14:76348699:T:C	14	76348699	T	C	0.15	0.99	0.95	2.49525e-14	0	0.95	4.93967e-10	0.02	.	.	0.01	0.95	1.45658e-08	0.01	0.95	1.19234e-09	0	0.95	2.18364e-18	0.01	0.95	2.12234e-15	0.01	0.95	1.34813e-15	.	0.94934	6.69665e-22	0.94934	2.02939e-21	8	7	7	7	chr14_76348699_T/C	chr14:76348699	C	-	-	intergenic_variant	MODIFIER	SNV	-	-	-
14:76348879:T:TTTAA	14	76348879	T	TTTAA	0.15	0.99	0.95	2.49525e-14	0	0.95	4.93967e-10	0.02	.	.	0.01	0.95	1.45658e-08	0.01	0.95	1.19234e-09	0	0.95	2.18364e-18	0.01	0.95	2.12234e-15	0.01	0.95	1.34813e-15	.	0.94934	6.69665e-22	0.94934	2.02939e-21	8	7	7	7	chr14_76348880_-/TTAA	chr14:76348879-76348880	TTAA	-	-	intergenic_variant	MODIFIER	insertion	-	-	-
14:76348904:T:C	14	76348904	T	C	0.15	0.99	0.95	2.49525e-14	0	0.95	4.93967e-10	0.02	.	.	0.01	0.95	1.45658e-08	0.01	0.95	1.19234e-09	0	0.95	2.18364e-18	0.01	0.95	2.12234e-15	0.01	0.95	1.34813e-15	.	0.94934	6.69665e-22	0.94934	2.02939e-21	8	7	7	7	chr14_76348904_T/C	chr14:76348904	C	-	-	intergenic_variant	MODIFIER	SNV	-	-	-
14:76350201:A:T	14	76350201	A	T	0.15	0.99	0.95	2.49525e-14	0	0.95	4.93967e-10	0.02	.	.	0.01	0.95	1.45658e-08	0.01	0.95	1.19234e-09	0	0.95	2.18364e-18	.	0.95	2.12234e-15	0.01	0.95	1.34813e-15	.	0.94934	6.69665e-22	0.94934	2.02939e-21	8	7	7	6	chr14_76350201_A/T	chr14:76350201	T	-	-	intergenic_variant	MODIFIER	SNV	-	-	-
14:76350882:G:C	14	76350882	G	C	0.14	0.99	0.96	9.79495e-15	0.01	0.96	9.53983e-10	0.01	.	.	0	0.96	1.66847e-08	0.01	0.96	4.41205e-10	0.01	0.96	2.73968e-19	0.06	0.96	5.15212e-16	0.02	0.96	4.54232e-16	.	0.955669	2.42517e-22	0.955669	1.85457e-22	8	7	7	7	chr14_76350882_G/C	chr14:76350882	C	-	-	intergenic_variant	MODIFIER	SNV	-	-	-
14:76350915:G:A	14	76350915	G	A	0.14	0.99	0.96	9.79495e-15	0.01	0.96	9.53983e-10	0.01	.	.	0	0.96	1.66847e-08	0.01	0.96	4.41205e-10	0.01	0.96	2.73968e-19	0.06	0.96	5.15212e-16	0.02	0.96	4.54232e-16	.	0.955669	2.42517e-22	0.955669	1.85457e-22	8	7	7	7	chr14_76350915_G/A	chr14:76350915	A	-	-	intergenic_variant	MODIFIER	SNV	-	-	-
14:76351072:G:A	14	76351072	G	A	0.15	0.99	0.95	2.49525e-14	0	0.95	4.93967e-10	0.02	.	.	0.01	0.95	1.45658e-08	0.01	0.95	1.19234e-09	0	0.95	2.18364e-18	.	0.95	2.12234e-15	0.01	0.95	1.34813e-15	.	0.94934	6.69665e-22	0.94934	2.02939e-21	8	7	7	6	chr14_76351072_G/A	chr14:76351072	A	-	-	intergenic_variant	MODIFIER	SNV	-	-	-
14:76351624:C:T	14	76351624	C	T	0.15	0.99	0.95	2.49525e-14	0	0.95	4.93967e-10	0.02	.	.	0.01	0.95	1.45658e-08	0.01	0.95	1.19234e-09	0	0.95	2.18364e-18	.	0.95	2.12234e-15	0.01	0.95	1.34813e-15	.	0.94934	6.69665e-22	0.94934	2.02939e-21	8	7	7	6	chr14_76351624_C/T	chr14:76351624	T	-	-	intergenic_variant	MODIFIER	SNV	-	-	-
14:76352946:T:C	14	76352946	T	C	0.15	0.99	0.95	2.49525e-14	0	0.95	4.93967e-10	0.02	.	.	0.01	0.95	1.45658e-08	0.01	0.95	1.19234e-09	0	0.95	2.18364e-18	.	0.95	2.12234e-15	0.01	0.95	1.34813e-15	.	0.94934	6.69665e-22	0.94934	2.02939e-21	8	7	7	6	chr14_76352946_T/C	chr14:76352946	C	-	-	intergenic_variant	MODIFIER	SNV	-	-	-
14:76353351:C:T	14	76353351	C	T	0.15	0.99	0.95	2.49525e-14	.	0.95	4.93967e-10	0.02	.	.	0.01	0.95	1.45658e-08	0.01	0.95	1.19234e-09	0	0.95	2.18364e-18	.	0.95	2.12234e-15	0.01	0.95	1.34813e-15	.	0.94934	6.69665e-22	0.94934	2.02939e-21	8	7	7	5	chr14_76353351_C/T	chr14:76353351	T	-	-	intergenic_variant	MODIFIER	SNV	-	-	-
14:76353396:C:T	14	76353396	C	T	0.15	0.99	0.95	2.49525e-14	.	0.95	4.93967e-10	0.02	.	.	0.01	0.95	1.45658e-08	0.01	0.95	1.19234e-09	0	0.95	2.18364e-18	.	0.95	2.12234e-15	0.01	0.95	1.34813e-15	.	0.94934	6.69665e-22	0.94934	2.02939e-21	8	7	7	5	chr14_76353396_C/T	chr14:76353396	T	-	-	intergenic_variant	MODIFIER	SNV	-	-	-
14:76354189:G:C	14	76354189	G	C	0.15	0.99	0.95	2.49525e-14	.	0.95	4.93967e-10	0.02	.	.	0.01	0.95	1.45658e-08	0.01	0.95	1.19234e-09	0	0.95	2.18364e-18	.	0.95	2.12234e-15	0.01	0.95	1.34813e-15	.	0.94934	6.69665e-22	0.94934	2.02939e-21	8	7	7	5	chr14_76354189_G/C	chr14:76354189	C	-	-	intergenic_variant	MODIFIER	SNV	-	-	-
14:76354639:T:A	14	76354639	T	A	0.15	0.99	0.95	2.49525e-14	.	0.95	4.93967e-10	0.02	.	.	0.01	0.95	1.45658e-08	0.01	0.95	1.19234e-09	0	0.95	2.18364e-18	.	0.95	2.12234e-15	0.01	0.95	1.34813e-15	.	0.94934	6.69665e-22	0.94934	2.02939e-21	8	7	7	5	chr14_76354639_T/A	chr14:76354639	A	-	-	intergenic_variant	MODIFIER	SNV	-	-	-
14:76355335:G:A	14	76355335	G	A	0.15	0.99	0.95	2.49525e-14	.	0.95	4.93967e-10	0.02	.	.	0.01	0.95	1.45658e-08	0.01	0.95	1.19234e-09	0	0.95	2.18364e-18	.	0.95	2.12234e-15	0.01	0.95	1.34813e-15	.	0.94934	6.69665e-22	0.94934	2.02939e-21	8	7	7	5	chr14_76355335_G/A	chr14:76355335	A	-	-	intergenic_variant	MODIFIER	SNV	-	-	-
14:76355658:G:A	14	76355658	G	A	0.15	1	0.95	2.39512e-14	0	0.95	5.04866e-10	0.02	.	.	0.01	0.95	1.43468e-08	0.01	0.95	1.14157e-09	0	0.95	1.80371e-18	0.01	0.95	2.20976e-15	0.01	0.95	1.3015e-15	.	0.94934	5.98399e-22	0.94934	1.75176e-21	8	7	7	7	chr14_76355658_G/A	chr14:76355658	A	-	-	intergenic_variant	MODIFIER	SNV	-	-	-
14:76355677:T:C	14	76355677	T	C	0.15	1	0.95	2.39512e-14	0	0.95	5.04866e-10	0.02	.	.	0.01	0.95	1.43468e-08	0.01	0.95	1.14157e-09	0	0.95	1.80371e-18	0.01	0.95	2.20976e-15	0.01	0.95	1.3015e-15	.	0.94934	5.98399e-22	0.94934	1.75176e-21	8	7	7	7	chr14_76355677_T/C	chr14:76355677	C	-	-	intergenic_variant	MODIFIER	SNV	-	-	-
14:76355678:C:A	14	76355678	C	A	0.15	1	0.95	2.39512e-14	0	0.95	5.04866e-10	0.02	.	.	0.01	0.95	1.43468e-08	0.01	0.95	1.14157e-09	0	0.95	1.80371e-18	0.01	0.95	2.20976e-15	0.01	0.95	1.3015e-15	.	0.94934	5.98399e-22	0.94934	1.75176e-21	8	7	7	7	chr14_76355678_C/A	chr14:76355678	A	-	-	intergenic_variant	MODIFIER	SNV	-	-	-
14:76356135:T:C	14	76356135	T	C	0.15	1	0.95	2.39512e-14	0	0.95	5.04866e-10	0.02	.	.	0.01	0.95	1.43468e-08	0.01	0.95	1.14157e-09	0	0.95	1.80371e-18	0.01	0.95	2.20976e-15	0.01	0.95	1.3015e-15	.	0.94934	5.98399e-22	0.94934	1.75176e-21	8	7	7	7	chr14_76356135_T/C	chr14:76356135	C	-	-	intergenic_variant	MODIFIER	SNV	-	-	-
14:76356466:G:A	14	76356466	G	A	0.15	1	0.95	2.39512e-14	0	0.95	5.04866e-10	0.02	.	.	0.01	0.95	1.43468e-08	0.01	0.95	1.14157e-09	0	0.95	1.80371e-18	0.01	0.95	2.20976e-15	0.01	0.95	1.3015e-15	.	0.94934	5.98399e-22	0.94934	1.75176e-21	8	7	7	7	chr14_76356466_G/A	chr14:76356466	A	-	-	intergenic_variant	MODIFIER	SNV	-	-	-
14:76356540:G:A	14	76356540	G	A	0.15	1	0.95	2.39512e-14	0	0.95	5.04866e-10	0.02	.	.	0.01	0.95	1.43468e-08	0.01	0.95	1.14157e-09	0	0.95	1.80371e-18	0.01	0.95	2.20976e-15	0.01	0.95	1.3015e-15	.	0.94934	5.98399e-22	0.94934	1.75176e-21	8	7	7	7	chr14_76356540_G/A	chr14:76356540	A	-	-	intergenic_variant	MODIFIER	SNV	-	-	-
14:76356771:T:G	14	76356771	T	G	0.15	1	0.95	2.39512e-14	0	0.95	5.04866e-10	0.02	.	.	0.01	0.95	1.43468e-08	0.01	0.95	1.14157e-09	0	0.95	1.80371e-18	0.01	0.95	2.20976e-15	0.01	0.95	1.3015e-15	.	0.94934	5.98399e-22	0.94934	1.75176e-21	8	7	7	7	chr14_76356771_T/G	chr14:76356771	G	-	-	intergenic_variant	MODIFIER	SNV	-	-	-
14:76356845:C:A	14	76356845	C	A	0.15	1	0.95	2.39512e-14	0	0.95	5.04866e-10	0.02	.	.	0.01	0.95	1.43468e-08	0.01	0.95	1.14157e-09	0	0.95	1.80371e-18	0.01	0.95	2.20976e-15	0.01	0.95	1.3015e-15	.	0.94934	5.98399e-22	0.94934	1.75176e-21	8	7	7	7	chr14_76356845_C/A	chr14:76356845	A	-	-	intergenic_variant	MODIFIER	SNV	-	-	-
14:76356873:A:C	14	76356873	A	C	0.15	1	0.95	2.39512e-14	0	0.95	5.04866e-10	0.02	.	.	0.01	0.95	1.43468e-08	0.01	0.95	1.14157e-09	0	0.95	1.80371e-18	0.01	0.95	2.20976e-15	0.01	0.95	1.3015e-15	.	0.94934	5.98399e-22	0.94934	1.75176e-21	8	7	7	7	chr14_76356873_A/C	chr14:76356873	C	-	-	intergenic_variant	MODIFIER	SNV	-	-	-
14:76357803:C:G	14	76357803	C	G	0.15	1	0.95	2.39512e-14	0	0.95	5.04866e-10	0.02	.	.	0.01	0.95	1.43468e-08	0.01	0.95	1.14157e-09	0	0.95	1.80371e-18	0.01	0.95	2.20976e-15	0.01	0.95	1.3015e-15	.	0.94934	5.98399e-22	0.94934	1.75176e-21	8	7	7	7	chr14_76357803_C/G	chr14:76357803	G	-	-	intergenic_variant	MODIFIER	SNV	-	-	-
14:76357980:TTG:T	14	76357980	TTG	T	0.14	1	0.96	9.39322e-15	0.01	0.96	9.74573e-10	0.01	.	.	0	0.96	1.64312e-08	0.01	0.96	4.21763e-10	0.01	0.96	2.24796e-19	0.08	0.96	5.36656e-16	0.02	0.96	4.3792e-16	.	0.955669	2.16198e-22	0.955669	1.59147e-22	8	7	7	7	chr14_76357981_TG/-	chr14:76357981-76357982	-	-	-	intergenic_variant	MODIFIER	deletion	-	-	-
14:76358423:G:C	14	76358423	G	C	0.15	1	0.95	2.39512e-14	0	0.95	5.04866e-10	0.02	.	.	0.01	0.95	1.43468e-08	0.01	0.95	1.14157e-09	0	0.95	1.80371e-18	0.01	0.95	2.20976e-15	0.01	0.95	1.3015e-15	.	0.94934	5.98399e-22	0.94934	1.75176e-21	8	7	7	7	chr14_76358423_G/C	chr14:76358423	C	-	-	intergenic_variant	MODIFIER	SNV	-	-	-
14:76358435:G:A	14	76358435	G	A	0.14	1	0.96	9.39322e-15	0.01	0.96	9.74573e-10	0.01	.	.	0	0.96	1.64312e-08	0.01	0.96	4.21763e-10	0.01	0.96	2.24796e-19	0.08	0.96	5.36656e-16	0.02	0.96	4.3792e-16	.	0.955669	2.16198e-22	0.955669	1.59147e-22	8	7	7	7	chr14_76358435_G/A	chr14:76358435	A	-	-	intergenic_variant	MODIFIER	SNV	-	-	-
14:76358450:G:A	14	76358450	G	A	0.15	1	0.95	2.39512e-14	0	0.95	5.04866e-10	0.02	.	.	0.01	0.95	1.43468e-08	0.01	0.95	1.14157e-09	0	0.95	1.80371e-18	0.01	0.95	2.20976e-15	0.01	0.95	1.3015e-15	.	0.94934	5.98399e-22	0.94934	1.75176e-21	8	7	7	7	chr14_76358450_G/A	chr14:76358450	A	-	-	intergenic_variant	MODIFIER	SNV	-	-	-
14:76360089:C:CTTTTT	14	76360089	C	CTTTTT	0.15	0.99	0.89	1.17991e-13	.	0.89	2.24938e-08	.	.	.	.	0.89	4.93081e-08	0	0.89	4.25729e-09	.	0.89	7.83646e-17	.	0.89	1.42484e-15	0	0.89	5.07084e-15	.	0.894582	8.96003e-20	0.894582	1.2232e-20	8	7	0	2	chr14_76360090_-/TTTTT	chr14:76360089-76360090	TTTTT	-	-	intergenic_variant	MODIFIER	insertion	-	-	-
14:76360094:AAAAC:A	14	76360094	AAAAC	A	0.15	0.99	0.89	1.17991e-13	.	0.89	2.24938e-08	.	.	.	.	0.89	4.93081e-08	0	0.89	4.25729e-09	.	0.89	7.83646e-17	.	0.89	1.42484e-15	0	0.89	5.07084e-15	.	0.894582	8.96003e-20	0.894582	1.2232e-20	8	7	0	2	chr14_76360095_AAAC/-	chr14:76360095-76360098	-	-	-	intergenic_variant	MODIFIER	deletion	-	-	-
14:76361421:G:C	14	76361421	G	C	0.14	1	0.96	9.39322e-15	0.01	0.96	9.74573e-10	0.01	.	.	0	0.96	1.64312e-08	0.01	0.96	4.21763e-10	0.01	0.96	2.24796e-19	0.08	0.96	5.36656e-16	0.02	0.96	4.3792e-16	.	0.955669	2.16198e-22	0.955669	1.59147e-22	8	7	7	7	chr14_76361421_G/C	chr14:76361421	C	-	-	intergenic_variant	MODIFIER	SNV	-	-	-
14:76383633:G:A	14	76383633	G	A	0.14	1	0.95	9.48768e-15	0.01	0.95	1.22227e-09	0.01	.	.	0	0.95	1.57587e-08	0.01	0.95	3.71287e-10	0.01	0.95	1.97949e-19	0.09	0.95	4.68632e-16	0.03	0.95	3.96813e-16	.	0.954909	2.50728e-22	0.954909	1.45106e-22	8	7	7	7	chr14_76383633_G/A	chr14:76383633	A	-	-	intergenic_variant	MODIFIER	SNV	-	-	-
14:76384221:G:A	14	76384221	G	A	0.14	1	0.95	9.48768e-15	0.01	0.95	1.22227e-09	0.01	.	.	0	0.95	1.57587e-08	0.01	0.95	3.71287e-10	0.01	0.95	1.97949e-19	0.09	0.95	4.68632e-16	0.03	0.95	3.96813e-16	.	0.954909	2.50728e-22	0.954909	1.45106e-22	8	7	7	7	chr14_76384221_G/A	chr14:76384221	A	-	-	intergenic_variant	MODIFIER	SNV	-	-	-
14:76396602:C:A	14	76396602	C	A	0.14	0.99	0.95	6.3163e-15	0.02	0.95	5.07739e-10	0.02	.	.	0	0.95	6.66714e-08	0	0.95	2.08862e-09	0	0.95	2.39076e-18	.	0.95	1.05223e-14	.	0.95	2.0428e-15	.	0.946259	3.37554e-22	0.946259	3.02656e-21	8	7	7	5	chr14_76396602_C/A	chr14:76396602	A	-	-	intergenic_variant	MODIFIER	SNV	-	-	-
14:76415239:C:G	14	76415239	C	G	0.16	0.99	0.86	1.28567e-12	.	0.86	1.25078e-08	.	0.84	1.55675e-07	.	0.86	4.90161e-06	.	0.86	4.82013e-08	.	0.86	1.95027e-15	.	0.86	9.75358e-14	.	0.86	3.12819e-14	.	0.857885	1.52351e-17	0.857885	4.86804e-20	8	8	0	0	chr14_76415239_C/G	chr14:76415239	G	-	-	intergenic_variant	MODIFIER	SNV	-	-	-
14:76420346:C:T	14	76420346	C	T	0.16	0.99	0.86	1.28567e-12	.	0.86	1.25078e-08	.	0.84	1.55675e-07	.	0.86	4.90161e-06	.	0.86	4.82013e-08	.	0.86	1.95027e-15	.	0.86	9.75358e-14	.	0.86	3.12819e-14	.	0.857885	1.52351e-17	0.857885	4.86804e-20	8	8	0	0	chr14_76420346_C/T	chr14:76420346	T	-	-	intergenic_variant	MODIFIER	SNV	-	-	-
14:76421292:C:T	14	76421292	C	T	0.16	0.99	0.86	1.28567e-12	.	0.86	1.25078e-08	.	0.84	1.55675e-07	.	0.86	4.90161e-06	.	0.86	4.82013e-08	.	0.86	1.95027e-15	.	0.86	9.75358e-14	.	0.86	3.12819e-14	.	0.857885	1.52351e-17	0.857885	4.86804e-20	8	8	0	0	chr14_76421292_C/T	chr14:76421292	T	-	-	intergenic_variant	MODIFIER	SNV	-	-	-
14:76446934:G:A	14	76446934	G	A	0.16	0.99	0.86	1.21819e-12	.	0.86	2.80695e-08	.	0.84	2.31136e-07	.	0.86	7.91429e-07	.	0.86	3.23959e-08	.	0.86	3.31439e-16	.	0.86	1.58369e-14	.	0.86	1.79798e-15	.	0.856692	1.16486e-17	0.856692	2.27694e-21	8	8	0	0	chr14_76446934_G/A	chr14:76446934	A	-	-	intergenic_variant	MODIFIER	SNV	-	-	-
14:76451539:G:A	14	76451539	G	A	0.16	0.99	0.86	1.21819e-12	.	0.86	2.80695e-08	.	0.84	2.31136e-07	.	0.86	7.91429e-07	.	0.86	3.23959e-08	.	0.86	3.31439e-16	.	0.86	1.58369e-14	.	0.86	1.79798e-15	.	0.856692	1.16486e-17	0.856692	2.27694e-21	8	8	0	0	chr14_76451539_G/A	chr14:76451539	A	-	-	intergenic_variant	MODIFIER	SNV	-	-	-
14:76452460:A:G	14	76452460	A	G	0.16	0.99	0.86	1.21819e-12	.	0.86	2.80695e-08	.	0.84	2.31136e-07	.	0.86	7.91429e-07	.	0.86	3.23959e-08	.	0.86	3.31439e-16	.	0.86	1.58369e-14	.	0.86	1.79798e-15	.	0.856692	1.16486e-17	0.856692	2.27694e-21	8	8	0	0	chr14_76452460_A/G	chr14:76452460	G	-	-	intergenic_variant	MODIFIER	SNV	-	-	-
14:76454504:G:T	14	76454504	G	T	0.16	0.99	0.86	1.21819e-12	.	0.86	2.80695e-08	.	0.84	2.31136e-07	.	0.86	7.91429e-07	.	0.86	3.23959e-08	.	0.86	3.31439e-16	.	0.86	1.58369e-14	.	0.86	1.79798e-15	.	0.856692	1.16486e-17	0.856692	2.27694e-21	8	8	0	0	chr14_76454504_G/T	chr14:76454504	T	-	-	intergenic_variant	MODIFIER	SNV	-	-	-
14:76462963:A:G	14	76462963	A	G	0.16	0.99	0.85	5.52507e-13	.	0.85	3.01307e-08	.	0.83	2.19496e-07	.	0.85	2.52944e-07	.	0.85	2.00688e-08	.	0.85	2.92517e-16	.	0.85	1.81748e-14	.	0.85	1.21355e-15	.	0.851734	5.61822e-18	0.851734	2.48014e-21	8	8	0	0	chr14_76462963_A/G	chr14:76462963	G	-	-	intergenic_variant	MODIFIER	SNV	-	-	-
14:76476624:TC:T	14	76476624	TC	T	0.14	0.98	0.94	2.6122e-15	0.05	0.94	1.98337e-09	0.01	.	.	.	0.94	3.22484e-09	0.04	0.94	7.6638e-10	0.01	0.94	5.06368e-19	0.02	0.94	1.99748e-15	0.01	0.94	1.19532e-16	.	0.937328	1.34497e-22	0.937328	1.23676e-22	8	7	7	6	chr14_76476625_C/-	chr14:76476625	-	-	-	intergenic_variant	MODIFIER	deletion	-	-	-
14:76494332:G:A	14	76494332	G	A	0.15	0.98	0.92	1.65211e-14	0.01	0.92	3.64377e-09	0	.	.	.	0.92	1.01396e-08	0.01	0.92	1.58699e-09	0	0.92	1.07979e-17	.	0.92	7.52207e-15	.	0.92	6.94283e-16	.	0.916167	4.31171e-21	0.916167	1.12659e-21	8	7	7	4	chr14_76494332_G/A	chr14:76494332	A	-	-	intergenic_variant	MODIFIER	SNV	-	-	-
14:76548106:C:G	14	76548106	C	G	0.16	1	0.84	1.67819e-10	.	0.84	3.7949e-06	.	.	.	.	0.84	3.337e-07	.	0.84	1.73422e-09	0	0.84	9.10325e-16	.	0.84	4.91548e-13	.	0.84	3.53513e-13	.	0.838656	1.29363e-15	0.838656	3.41827e-18	8	7	0	1	chr14_76548106_C/G	chr14:76548106	G	ENSBTAG00000021092	Transcript	intron_variant	MODIFIER	SNV	ATP6V0D2	VGNC	-
14:76548917:T:C	14	76548917	T	C	0.16	1	0.84	3.62738e-11	.	0.84	9.90555e-07	.	.	.	.	0.84	4.21637e-07	.	0.84	1.67005e-09	0	0.84	1.21167e-15	.	0.84	4.88367e-13	.	0.84	2.44108e-13	.	0.841857	1.61211e-16	0.841857	4.42639e-18	8	7	0	1	chr14_76548917_T/C	chr14:76548917	C	ENSBTAG00000021092	Transcript	intron_variant	MODIFIER	SNV	ATP6V0D2	VGNC	-
14:76553368:GT:G	14	76553368	GT	G	0.16	1	0.84	3.62738e-11	.	0.84	9.90555e-07	.	.	.	.	0.84	4.21637e-07	.	0.84	1.67005e-09	0	0.84	1.21167e-15	.	0.84	4.88367e-13	.	0.84	2.44108e-13	.	0.841857	1.61211e-16	0.841857	4.42639e-18	8	7	0	1	chr14_76553369_T/-	chr14:76553369	-	ENSBTAG00000021092	Transcript	intron_variant	MODIFIER	deletion	ATP6V0D2	VGNC	-
14:76556668:C:T	14	76556668	C	T	0.16	0.99	0.85	4.14276e-12	.	0.85	1.39118e-06	.	.	.	.	0.85	1.57045e-07	.	0.85	2.30934e-09	.	0.85	3.80671e-16	.	0.85	2.55788e-13	.	0.85	3.09367e-14	.	0.849297	3.3769e-17	0.849297	3.28729e-19	8	7	0	0	chr14_76556668_C/T	chr14:76556668	T	ENSBTAG00000021092	Transcript	intron_variant	MODIFIER	SNV	ATP6V0D2	VGNC	-
14:76563405:G:A	14	76563405	G	A	0.16	0.99	0.85	8.55428e-12	.	0.85	1.35603e-06	.	.	.	.	0.85	1.5398e-07	.	0.85	2.76516e-09	.	0.85	5.50875e-16	.	0.85	2.45246e-13	.	0.85	3.65711e-14	.	0.848848	7.02316e-17	0.848848	4.88065e-19	8	7	0	0	chr14_76563405_G/A	chr14:76563405	A	ENSBTAG00000021092	Transcript	intron_variant	MODIFIER	SNV	ATP6V0D2	VGNC	-
14:76563626:C:T	14	76563626	C	T	0.16	0.99	0.85	8.55428e-12	.	0.85	1.35603e-06	.	.	.	.	0.85	1.5398e-07	.	0.85	2.76516e-09	.	0.85	5.50875e-16	.	0.85	2.45246e-13	.	0.85	3.65711e-14	.	0.848848	7.02316e-17	0.848848	4.88065e-19	8	7	0	0	chr14_76563626_C/T	chr14:76563626	T	ENSBTAG00000021092	Transcript	intron_variant	MODIFIER	SNV	ATP6V0D2	VGNC	-
14:76565029:T:C	14	76565029	T	C	0.16	0.99	0.85	8.55428e-12	.	0.85	1.35603e-06	.	.	.	.	0.85	1.5398e-07	.	0.85	2.76516e-09	.	0.85	5.50875e-16	.	0.85	2.45246e-13	.	0.85	3.65711e-14	.	0.848848	7.02316e-17	0.848848	4.88065e-19	8	7	0	0	chr14_76565029_T/C	chr14:76565029	C	ENSBTAG00000021092	Transcript	intron_variant	MODIFIER	SNV	ATP6V0D2	VGNC	-
14:76566733:A:G	14	76566733	A	G	0.16	0.99	0.85	8.55428e-12	.	0.85	1.35603e-06	.	.	.	.	0.85	1.5398e-07	.	0.85	2.76516e-09	.	0.85	5.50875e-16	.	0.85	2.45246e-13	.	0.85	3.65711e-14	.	0.848848	7.02316e-17	0.848848	4.88065e-19	8	7	0	0	chr14_76566733_A/G	chr14:76566733	G	ENSBTAG00000021092	Transcript	intron_variant	MODIFIER	SNV	ATP6V0D2	VGNC	-
14:76571665:C:A	14	76571665	C	A	0.16	0.99	0.85	1.02177e-11	.	0.85	1.34444e-06	.	.	.	.	0.85	1.78791e-07	.	0.85	2.83585e-09	.	0.85	3.83133e-16	.	0.85	3.22306e-13	.	0.85	4.96691e-14	.	0.848174	8.0297e-17	0.848174	5.20263e-19	8	7	0	0	chr14_76571665_C/A	chr14:76571665	A	ENSBTAG00000021092	Transcript	intron_variant	MODIFIER	SNV	ATP6V0D2	VGNC	-
14:76576136:A:G	14	76576136	A	G	0.16	0.99	0.8	7.75393e-13	.	0.8	8.16991e-07	.	.	.	.	0.8	1.89468e-06	.	0.8	5.76266e-08	.	0.8	6.42223e-16	.	0.8	1.56734e-12	.	0.8	5.53582e-14	.	0.804433	2.65599e-16	0.804433	5.94371e-19	8	7	0	0	chr14_76576136_A/G	chr14:76576136	G	ENSBTAG00000021092	Transcript	intron_variant	MODIFIER	SNV	ATP6V0D2	VGNC	-
14:76577237:T:C	14	76577237	T	C	0.16	0.99	0.85	1.38605e-11	.	0.85	1.13457e-06	.	.	.	.	0.85	2.5049e-07	.	0.85	2.23367e-09	.	0.85	2.63656e-16	.	0.85	3.0648e-13	.	0.85	4.00678e-14	.	0.84991	7.67732e-17	0.84991	3.54883e-19	8	7	0	0	chr14_76577237_T/C	chr14:76577237	C	ENSBTAG00000021092	Transcript	intron_variant	MODIFIER	SNV	ATP6V0D2	VGNC	-
14:76581933:C:T	14	76581933	C	T	0.16	0.99	0.85	1.38605e-11	.	0.85	1.13457e-06	.	.	.	.	0.85	2.5049e-07	.	0.85	2.23367e-09	.	0.85	2.63656e-16	.	0.85	3.0648e-13	.	0.85	4.00678e-14	.	0.84991	7.67732e-17	0.84991	3.54883e-19	8	7	0	0	chr14_76581933_C/T	chr14:76581933	T	ENSBTAG00000021092	Transcript	intron_variant	MODIFIER	SNV	ATP6V0D2	VGNC	-
14:76583369:G:A	14	76583369	G	A	0.16	0.99	0.85	1.38605e-11	.	0.85	1.13457e-06	.	.	.	.	0.85	2.5049e-07	.	0.85	2.23367e-09	.	0.85	2.63656e-16	.	0.85	3.0648e-13	.	0.85	4.00678e-14	.	0.84991	7.67732e-17	0.84991	3.54883e-19	8	7	0	0	chr14_76583369_G/A	chr14:76583369	A	ENSBTAG00000021092	Transcript	intron_variant	MODIFIER	SNV	ATP6V0D2	VGNC	-
14:76584742:A:C	14	76584742	A	C	0.16	0.99	0.85	1.38605e-11	.	0.85	1.13457e-06	.	.	.	.	0.85	2.5049e-07	.	0.85	2.23367e-09	.	0.85	2.63656e-16	.	0.85	3.0648e-13	.	0.85	4.00678e-14	.	0.84991	7.67732e-17	0.84991	3.54883e-19	8	7	0	0	chr14_76584742_A/C	chr14:76584742	C	ENSBTAG00000021092	Transcript	intron_variant	MODIFIER	SNV	ATP6V0D2	VGNC	-
14:76589196:A:G	14	76589196	A	G	0.16	0.99	0.84	1.2477e-11	.	0.84	1.58052e-06	.	.	.	.	0.84	7.52888e-07	.	0.84	6.55225e-09	.	0.84	1.19656e-15	.	0.84	2.28518e-12	.	0.84	6.82816e-14	.	0.841277	3.2107e-16	0.841277	9.77266e-19	8	7	0	0	chr14_76589196_A/G	chr14:76589196	G	ENSBTAG00000021092	Transcript	upstream_gene_variant	MODIFIER	SNV	ATP6V0D2	VGNC	-
14:76598221:CA:C	14	76598221	CA	C	0.16	0.99	0.81	5.24439e-10	.	0.81	2.84331e-06	.	.	.	.	0.81	3.9964e-06	.	0.81	1.05019e-07	.	0.81	1.02131e-13	.	0.81	4.04695e-11	.	0.81	2.6589e-13	.	0.809143	1.28326e-13	0.809143	7.29263e-17	8	7	0	0	chr14_76598222_A/-	chr14:76598222	-	-	-	intergenic_variant	MODIFIER	deletion	-	-	-
14:76622397:C:T	14	76622397	C	T	0.16	0.99	0.81	4.62577e-10	.	0.81	2.02292e-06	.	.	.	.	0.81	3.55836e-06	.	0.81	1.13992e-07	.	0.81	1.42567e-13	.	0.81	5.42301e-11	.	0.81	3.15631e-13	.	0.809355	9.25247e-14	0.809355	1.1007e-16	8	7	0	0	chr14_76622397_C/T	chr14:76622397	T	-	-	intergenic_variant	MODIFIER	SNV	-	-	-
14:76629487:G:C	14	76629487	G	C	0.16	0.99	0.8	1.58854e-10	.	0.8	8.87989e-07	.	.	.	.	0.8	1.44248e-06	.	0.8	1.81867e-07	.	0.8	2.5061e-13	.	0.8	1.08258e-10	.	0.8	3.18954e-13	.	0.803464	5.90138e-14	0.803464	2.11809e-16	8	7	0	0	chr14_76629487_G/C	chr14:76629487	C	-	-	intergenic_variant	MODIFIER	SNV	-	-	-
14:76631237:A:G	14	76631237	A	G	0.16	0.99	0.8	1.58854e-10	.	0.8	8.87989e-07	.	.	.	.	0.8	1.44248e-06	.	0.8	1.81867e-07	.	0.8	2.5061e-13	.	0.8	1.08258e-10	.	0.8	3.18954e-13	.	0.803464	5.90138e-14	0.803464	2.11809e-16	8	7	0	0	chr14_76631237_A/G	chr14:76631237	G	-	-	intergenic_variant	MODIFIER	SNV	-	-	-
14:76632841:T:G	14	76632841	T	G	0.16	0.99	0.8	1.58854e-10	.	0.8	8.87989e-07	.	.	.	.	0.8	1.44248e-06	.	0.8	1.81867e-07	.	0.8	2.5061e-13	.	0.8	1.08258e-10	.	0.8	3.18954e-13	.	0.803464	5.90138e-14	0.803464	2.11809e-16	8	7	0	0	chr14_76632841_T/G	chr14:76632841	G	-	-	intergenic_variant	MODIFIER	SNV	-	-	-
14:76632856:C:G	14	76632856	C	G	0.16	0.99	0.8	1.58854e-10	.	0.8	8.87989e-07	.	.	.	.	0.8	1.44248e-06	.	0.8	1.81867e-07	.	0.8	2.5061e-13	.	0.8	1.08258e-10	.	0.8	3.18954e-13	.	0.803464	5.90138e-14	0.803464	2.11809e-16	8	7	0	0	chr14_76632856_C/G	chr14:76632856	G	-	-	intergenic_variant	MODIFIER	SNV	-	-	-
14:76634396:T:G	14	76634396	T	G	0.16	0.99	0.8	1.58854e-10	.	0.8	8.87989e-07	.	.	.	.	0.8	1.44248e-06	.	0.8	1.81867e-07	.	0.8	2.5061e-13	.	0.8	1.08258e-10	.	0.8	3.18954e-13	.	0.803464	5.90138e-14	0.803464	2.11809e-16	8	7	0	0	chr14_76634396_T/G	chr14:76634396	G	-	-	intergenic_variant	MODIFIER	SNV	-	-	-
14:76634655:A:T	14	76634655	A	T	0.16	0.99	0.8	1.58854e-10	.	0.8	8.87989e-07	.	.	.	.	0.8	1.44248e-06	.	0.8	1.81867e-07	.	0.8	2.5061e-13	.	0.8	1.08258e-10	.	0.8	3.18954e-13	.	0.803464	5.90138e-14	0.803464	2.11809e-16	8	7	0	0	chr14_76634655_A/T	chr14:76634655	T	-	-	intergenic_variant	MODIFIER	SNV	-	-	-
[truncated: 21 more columns]

## Sheet: Table S17_QTLR6
Credible sets obtained with single and multiple trait approaches in the QTLR6 on BTA16
marker	chr	pos	REF	ALT	ALT_fr	accimp	LD_Chest width	Pvalue_Chest width	pip_Chest width	LD_Shoulder muscling	Pvalue_Shoulder muscling	pip_Shoulder muscling	ldMTlong	PvalueMTlong	ldMTmusc	PvalueMTmusc	number_traits	STLD80_times_in_CS	STLD90_times_in_CS	SuSiE_times_in_CS	Uploaded_variation	Location	Allele	Gene	Feature_type	Consequence	IMPACT	VARIANT_CLASS	SYMBOL	SYMBOL_SOURCE	SIFT	ATAC	ATACcore	blood_eQTL	liver_eQTL	Tissue.invariant	Central.nervous.system	Rumen.epithelium	Immune	Mammary.gland	Morular.embryo	Digestive.tract	Lower.respiratory	Cerebellum	Testis	8_cells.embryo	Upper.respiratory	Muscle	Endocrine
16:57473331:T:A	16	57473331	T	A	0.71	0.99	0.96	7.91876e-09	0.09	0.97	8.83046e-08	.	0.957642	2.65625e-06	0.957642	7.47784e-07	2	2	2	1	chr16_57473331_T/A	chr16:57473331	A	-	-	intergenic_variant	MODIFIER	SNV	-	-	-	IN	IN	OUT	OUT	0	0	0	0	0	0	0	0	0	0	0	0	0	0
16:57476048:G:A	16	57476048	G	A	0.71	0.99	0.96	7.91876e-09	0.09	0.97	8.83046e-08	.	0.957642	2.65625e-06	0.957642	7.47784e-07	2	2	2	1	chr16_57476048_G/A	chr16:57476048	A	-	-	intergenic_variant	MODIFIER	SNV	-	-	-	OUT	OUT	OUT	OUT	0	0	0	0	0	0	0	0	0	0	0	0	0	0
16:57477422:G:A	16	57477422	G	A	0.71	0.99	0.96	7.91876e-09	0.09	0.97	8.83046e-08	.	0.957642	2.65625e-06	0.957642	7.47784e-07	2	2	2	1	chr16_57477422_G/A	chr16:57477422	A	-	-	intergenic_variant	MODIFIER	SNV	-	-	-	IN	OUT	OUT	OUT	0	0	0	0	0	1.25154e-06	0	0	0	0	0	0	0	0
16:57494335:G:A	16	57494335	G	A	0.71	1	0.96	7.91637e-09	0.09	0.97	9.48001e-08	.	0.957802	2.81496e-06	0.957802	7.77782e-07	2	2	2	1	chr16_57494335_G/A	chr16:57494335	A	-	-	intergenic_variant	MODIFIER	SNV	-	-	-	OUT	OUT	OUT	OUT	0	0	0	0	0	0	0	0	0	0	0	0	0	0
16:57499151:G:A	16	57499151	G	A	0.71	1	0.96	7.91637e-09	0.09	0.97	9.48001e-08	.	0.957802	2.81496e-06	0.957802	7.77782e-07	2	2	2	1	chr16_57499151_G/A	chr16:57499151	A	-	-	intergenic_variant	MODIFIER	SNV	-	-	-	OUT	OUT	OUT	OUT	0	0	0	0	0	0	0	0	0	0	0	0	0	0
16:57505881:C:T	16	57505881	C	T	0.72	1	0.92	3.30437e-08	0.01	0.93	2.50611e-06	.	0.917366	1.72864e-05	0.917366	1.27497e-05	2	2	2	1	chr16_57505881_C/T	chr16:57505881	T	-	-	intergenic_variant	MODIFIER	SNV	-	-	-	OUT	OUT	OUT	OUT	0	0	0	0	0	0	0	0	0	0	0	0	0	0
16:57506981:T:TA	16	57506981	T	TA	0.71	1	0.96	9.49965e-09	0.07	0.97	1.14694e-07	.	0.957961	3.20831e-06	0.957961	8.69611e-07	2	2	2	1	chr16_57506982_-/A	chr16:57506981-57506982	A	-	-	intergenic_variant	MODIFIER	insertion	-	-	-	OUT	OUT	OUT	OUT	0	0	0	0	0	0	0	0	0	0	0	0	0	0
16:57508439:G:A	16	57508439	G	A	0.72	1	0.92	3.30437e-08	0.01	0.93	2.50611e-06	.	0.917366	1.72864e-05	0.917366	1.27497e-05	2	2	2	1	chr16_57508439_G/A	chr16:57508439	A	-	-	intergenic_variant	MODIFIER	SNV	-	-	-	OUT	OUT	OUT	OUT	0	0	0	0	0	0	0	0	0	0	0	0	0	0
16:57515117:A:C	16	57515117	A	C	0.26	1	0.81	2.39524e-07	.	0.82	7.15236e-05	.	0.814361	5.66016e-05	0.814361	0.00023936	2	2	0	0	chr16_57515117_A/C	chr16:57515117	C	-	-	intergenic_variant	MODIFIER	SNV	-	-	-	OUT	OUT	OUT	OUT	0	0	0	0	0	0	0	0	0	0	0	0	0	0
16:57516507:A:G	16	57516507	A	G	0.26	1	0.81	2.39524e-07	.	0.82	7.15236e-05	.	0.814361	5.66016e-05	0.814361	0.00023936	2	2	0	0	chr16_57516507_A/G	chr16:57516507	G	-	-	intergenic_variant	MODIFIER	SNV	-	-	-	OUT	OUT	OUT	OUT	0	0	0	0	0	0	0	0	0	0	0	0	0	0
16:57516810:T:C	16	57516810	T	C	0.25	1	0.81	3.36109e-07	.	0.82	9.8782e-05	.	0.811293	6.40152e-05	0.811293	0.000268047	2	2	0	0	chr16_57516810_T/C	chr16:57516810	C	-	-	intergenic_variant	MODIFIER	SNV	-	-	-	OUT	OUT	OUT	OUT	0	0	0	0	0	0	0	0	0	0	0	0	0	0
16:57521960:T:C	16	57521960	T	C	0.75	1	0.81	3.36109e-07	.	0.82	9.8782e-05	.	0.811293	6.40152e-05	0.811293	0.000268047	2	2	0	0	chr16_57521960_T/C	chr16:57521960	C	-	-	intergenic_variant	MODIFIER	SNV	-	-	-	OUT	OUT	OUT	OUT	0	0	0	0	0	0	0	0	0	0	0	0	0	0
16:57523414:C:T	16	57523414	C	T	0.75	1	0.81	3.36109e-07	.	0.82	9.8782e-05	.	0.811293	6.40152e-05	0.811293	0.000268047	2	2	0	0	chr16_57523414_C/T	chr16:57523414	T	-	-	intergenic_variant	MODIFIER	SNV	-	-	-	OUT	OUT	OUT	OUT	0	0	0	0	0	0	0	0	0	0	0	0	0	0
16:57524053:T:C	16	57524053	T	C	0.75	1	0.81	1.90478e-07	.	0.82	0.000100754	.	0.809268	5.0261e-05	0.809268	0.000225942	2	2	0	0	chr16_57524053_T/C	chr16:57524053	C	-	-	intergenic_variant	MODIFIER	SNV	-	-	-	OUT	OUT	OUT	OUT	0	0	0	0	0	0	0	0	0	0	0	0	0	0
16:57524284:T:G	16	57524284	T	G	0.75	1	0.81	1.90478e-07	.	0.82	0.000100754	.	0.809268	5.0261e-05	0.809268	0.000225942	2	2	0	0	chr16_57524284_T/G	chr16:57524284	G	-	-	intergenic_variant	MODIFIER	SNV	-	-	-	OUT	OUT	OUT	OUT	0	0	0	0	0	0	0	0	0	0	0	0	0	0
16:57524925:A:G	16	57524925	A	G	0.75	1	0.81	1.90478e-07	.	0.82	0.000100754	.	0.809268	5.0261e-05	0.809268	0.000225942	2	2	0	0	chr16_57524925_A/G	chr16:57524925	G	-	-	intergenic_variant	MODIFIER	SNV	-	-	-	OUT	OUT	OUT	OUT	0	0	0	0	0	0	0	0	0	0	0	0	0	0
16:57525403:T:C	16	57525403	T	C	0.75	1	0.81	1.90478e-07	.	0.82	0.000100754	.	0.809268	5.0261e-05	0.809268	0.000225942	2	2	0	0	chr16_57525403_T/C	chr16:57525403	C	-	-	intergenic_variant	MODIFIER	SNV	-	-	-	OUT	OUT	OUT	OUT	0	0	0	0	0	0	0	0	0	0	0	0	0	0
16:57526769:T:C	16	57526769	T	C	0.75	1	0.81	1.90478e-07	.	0.82	0.000100754	.	0.809268	5.0261e-05	0.809268	0.000225942	2	2	0	0	chr16_57526769_T/C	chr16:57526769	C	-	-	intergenic_variant	MODIFIER	SNV	-	-	-	OUT	OUT	OUT	OUT	0	0	0	0	0	0	0	0	0	0	0	0	0	0
16:57526937:A:G	16	57526937	A	G	0.75	1	0.81	1.90478e-07	.	0.82	0.000100754	.	0.809268	5.0261e-05	0.809268	0.000225942	2	2	0	0	chr16_57526937_A/G	chr16:57526937	G	-	-	intergenic_variant	MODIFIER	SNV	-	-	-	OUT	OUT	OUT	OUT	0	0	0	0	0	0	0	0	0	0	0	0	0	0
16:57526941:C:A	16	57526941	C	A	0.75	1	0.81	1.90478e-07	.	0.82	0.000100754	.	0.809268	5.0261e-05	0.809268	0.000225942	2	2	0	0	chr16_57526941_C/A	chr16:57526941	A	-	-	intergenic_variant	MODIFIER	SNV	-	-	-	OUT	OUT	OUT	OUT	0	0	0	0	0	0	0	0	0	0	0	0	0	0
16:57527511:G:A	16	57527511	G	A	0.75	1	.	.	.	0.81	0.000569272	.	.	.	.	.	2	1	0	0	chr16_57527511_G/A	chr16:57527511	A	-	-	intergenic_variant	MODIFIER	SNV	-	-	-	OUT	OUT	OUT	OUT	0	0	0	0	0	0	0	0	0	0	0	0	0	0
16:57527992:T:C	16	57527992	T	C	0.75	1	0.81	1.90478e-07	.	0.82	0.000100754	.	0.809268	5.0261e-05	0.809268	0.000225942	2	2	0	0	chr16_57527992_T/C	chr16:57527992	C	-	-	intergenic_variant	MODIFIER	SNV	-	-	-	OUT	OUT	OUT	OUT	0	0	0	0	0	0	0	0	0	0	0	0	0	0
16:57528328:T:C	16	57528328	T	C	0.75	1	.	.	.	0.81	0.000569272	.	.	.	.	.	2	1	0	0	chr16_57528328_T/C	chr16:57528328	C	-	-	intergenic_variant	MODIFIER	SNV	-	-	-	OUT	OUT	OUT	OUT	0	0	0	0	0	0	0	0	0	0	0	0	0	0
16:57528623:C:T	16	57528623	C	T	0.74	1	0.81	1.9582e-07	.	0.82	7.34746e-05	.	0.814802	4.98482e-05	0.814802	0.000234747	2	2	0	0	chr16_57528623_C/T	chr16:57528623	T	-	-	intergenic_variant	MODIFIER	SNV	-	-	-	OUT	OUT	OUT	OUT	0	0	0	0	0	0	0	0	0	0	0	0	0	0
16:57528744:A:G	16	57528744	A	G	0.75	1	.	.	.	0.8	0.000463209	.	.	.	.	.	2	1	0	0	chr16_57528744_A/G	chr16:57528744	G	-	-	intergenic_variant	MODIFIER	SNV	-	-	-	OUT	OUT	OUT	OUT	0	0	0	0	0	0	0	0	0	0	0	0	0	0
16:57529304:C:A	16	57529304	C	A	0.75	1	0.81	1.36268e-07	.	0.82	8.00316e-05	.	0.806387	4.18623e-05	0.806387	0.000189633	2	2	0	0	chr16_57529304_C/A	chr16:57529304	A	-	-	intergenic_variant	MODIFIER	SNV	-	-	-	OUT	OUT	OUT	OUT	0	0	0	0	0	0	0	0	0	0	0	0	0	0
16:57529677:C:A	16	57529677	C	A	0.75	1	0.81	1.36268e-07	.	0.82	8.00316e-05	.	0.806387	4.18623e-05	0.806387	0.000189633	2	2	0	0	chr16_57529677_C/A	chr16:57529677	A	-	-	intergenic_variant	MODIFIER	SNV	-	-	-	OUT	OUT	OUT	OUT	0	0	0	0	0	0	0	0	0	0	0	0	0	0
16:57529830:C:T	16	57529830	C	T	0.75	1	0.81	1.36268e-07	.	0.82	8.00316e-05	.	0.806387	4.18623e-05	0.806387	0.000189633	2	2	0	0	chr16_57529830_C/T	chr16:57529830	T	-	-	intergenic_variant	MODIFIER	SNV	-	-	-	OUT	OUT	OUT	OUT	0	0	0	0	0	0	0	0	0	0	0	0	0	0
16:57531094:T:C	16	57531094	T	C	0.75	1	.	.	.	0.8	0.000463209	.	.	.	.	.	2	1	0	0	chr16_57531094_T/C	chr16:57531094	C	-	-	intergenic_variant	MODIFIER	SNV	-	-	-	OUT	OUT	OUT	OUT	0	0	0	0	0	0	0	0	0	0	0	0	0	0
16:57531292:T:C	16	57531292	T	C	0.75	1	0.81	1.40321e-07	.	0.82	5.8175e-05	.	0.811903	4.23914e-05	0.811903	0.000191048	2	2	0	0	chr16_57531292_T/C	chr16:57531292	C	-	-	intergenic_variant	MODIFIER	SNV	-	-	-	OUT	OUT	OUT	OUT	0	0	0	0	0	0	0	0	0	0	0	0	0	0
16:57531710:A:G	16	57531710	A	G	0.75	1	0.81	1.36268e-07	.	0.82	8.00316e-05	.	0.806387	4.18623e-05	0.806387	0.000189633	2	2	0	0	chr16_57531710_A/G	chr16:57531710	G	-	-	intergenic_variant	MODIFIER	SNV	-	-	-	OUT	OUT	OUT	OUT	0	0	0	0	0	0	0	0	0	0	0	0	0	0
16:57533037:A:T	16	57533037	A	T	0.75	1	0.81	1.36268e-07	.	0.82	8.00316e-05	.	0.806387	4.18623e-05	0.806387	0.000189633	2	2	0	0	chr16_57533037_A/T	chr16:57533037	T	-	-	intergenic_variant	MODIFIER	SNV	-	-	-	OUT	OUT	OUT	OUT	0	0	0	0	0	0	0	0	0	0	0	0	0	0
16:57533822:A:G	16	57533822	A	G	0.75	1	.	.	.	0.8	0.000463209	.	.	.	.	.	2	1	0	0	chr16_57533822_A/G	chr16:57533822	G	-	-	intergenic_variant	MODIFIER	SNV	-	-	-	IN	OUT	OUT	OUT	0.000986664	0	0	0.0352586	0	0	0	0.0274587	0	0	0	0	0	0.000157916
16:57534144:C:T	16	57534144	C	T	0.75	1	.	.	.	0.8	0.000463209	.	.	.	.	.	2	1	0	0	chr16_57534144_C/T	chr16:57534144	T	-	-	intergenic_variant	MODIFIER	SNV	-	-	-	OUT	OUT	OUT	OUT	0	0	0	0	0	0	0	0	0	0	0	0	0	0
16:57535278:A:G	16	57535278	A	G	0.75	1	.	.	.	0.8	0.000463209	.	.	.	.	.	2	1	0	0	chr16_57535278_A/G	chr16:57535278	G	-	-	intergenic_variant	MODIFIER	SNV	-	-	-	OUT	OUT	OUT	OUT	0	0	0	0	0	0	0	0	0	0	0	0	0	0
16:57535568:ATGTACTC:A	16	57535568	ATGTACTC	A	0.75	1	0.81	1.36268e-07	.	0.82	8.00316e-05	.	0.806387	4.18623e-05	0.806387	0.000189633	2	2	0	0	chr16_57535569_TGTACTC/-	chr16:57535569-57535575	-	-	-	intergenic_variant	MODIFIER	deletion	-	-	-	OUT	OUT	OUT	OUT	0	0	0	0	0	0	0	0	0	0	0	0	0	0
16:57537700:C:T	16	57537700	C	T	0.75	1	.	.	.	0.8	0.000463209	.	.	.	.	.	2	1	0	0	chr16_57537700_C/T	chr16:57537700	T	-	-	intergenic_variant	MODIFIER	SNV	-	-	-	OUT	OUT	OUT	OUT	0	0	0	0	0	0	0	0	0	0	0	0	0	0
16:57537711:T:A	16	57537711	T	A	0.75	1	0.81	1.36268e-07	.	0.82	8.00316e-05	.	0.806387	4.18623e-05	0.806387	0.000189633	2	2	0	0	chr16_57537711_T/A	chr16:57537711	A	-	-	intergenic_variant	MODIFIER	SNV	-	-	-	OUT	OUT	OUT	OUT	0	0	0	0	0	0	0	0	0	0	0	0	0	0
16:57537827:A:G	16	57537827	A	G	0.75	1	0.81	1.36268e-07	.	0.82	8.00316e-05	.	0.806387	4.18623e-05	0.806387	0.000189633	2	2	0	0	chr16_57537827_A/G	chr16:57537827	G	-	-	intergenic_variant	MODIFIER	SNV	-	-	-	OUT	OUT	OUT	OUT	0	0	0	0	0	0	0	0	0	0	0	0	0	0
16:57538081:G:C	16	57538081	G	C	0.75	1	.	.	.	0.8	0.000463209	.	.	.	.	.	2	1	0	0	chr16_57538081_G/C	chr16:57538081	C	-	-	intergenic_variant	MODIFIER	SNV	-	-	-	OUT	OUT	OUT	OUT	0	0	0	0	0	0	0	0	0	0	0	0	0	0
16:57539583:G:A	16	57539583	G	A	0.75	1	0.81	1.40321e-07	.	0.82	5.8175e-05	.	0.811903	4.23914e-05	0.811903	0.000191048	2	2	0	0	chr16_57539583_G/A	chr16:57539583	A	-	-	intergenic_variant	MODIFIER	SNV	-	-	-	OUT	OUT	OUT	OUT	0	0	0	0	0	0	0	0	0	0	0	0	0	0
16:57540358:C:T	16	57540358	C	T	0.25	1	0.81	1.36268e-07	.	0.82	8.00316e-05	.	0.806387	4.18623e-05	0.806387	0.000189633	2	2	0	0	chr16_57540358_C/T	chr16:57540358	T	-	-	intergenic_variant	MODIFIER	SNV	-	-	-	OUT	OUT	OUT	OUT	0	0	0	0	0	0	0	0	0	0	0	0	0	0
16:57540451:A:C	16	57540451	A	C	0.25	1	.	.	.	0.8	0.000463209	.	.	.	.	.	2	1	0	0	chr16_57540451_A/C	chr16:57540451	C	-	-	intergenic_variant	MODIFIER	SNV	-	-	-	OUT	OUT	OUT	OUT	0	0	0	0	0	0	0	0	0	0	0	0	0	0
16:57540595:T:C	16	57540595	T	C	0.25	1	.	.	.	0.8	0.000463209	.	.	.	.	.	2	1	0	0	chr16_57540595_T/C	chr16:57540595	C	-	-	intergenic_variant	MODIFIER	SNV	-	-	-	OUT	OUT	OUT	OUT	0	0	0	0	0	0	0	0	0	0	0	0	0	0
16:57540596:A:G	16	57540596	A	G	0.25	1	.	.	.	0.8	0.000463209	.	.	.	.	.	2	1	0	0	chr16_57540596_A/G	chr16:57540596	G	-	-	intergenic_variant	MODIFIER	SNV	-	-	-	OUT	OUT	OUT	OUT	0	0	0	0	0	0	0	0	0	0	0	0	0	0
16:57540683:C:T	16	57540683	C	T	0.25	1	0.81	1.36268e-07	.	0.82	8.00316e-05	.	0.806387	4.18623e-05	0.806387	0.000189633	2	2	0	0	chr16_57540683_C/T	chr16:57540683	T	-	-	intergenic_variant	MODIFIER	SNV	-	-	-	OUT	OUT	OUT	OUT	0	0	0	0	0	0	0	0	0	0	0	0	0	0
16:57540759:ATGGGCTT:A	16	57540759	ATGGGCTT	A	0.25	1	0.81	1.36268e-07	.	0.82	8.00316e-05	.	0.806387	4.18623e-05	0.806387	0.000189633	2	2	0	0	chr16_57540760_TGGGCTT/-	chr16:57540760-57540766	-	-	-	intergenic_variant	MODIFIER	deletion	-	-	-	OUT	OUT	OUT	OUT	0	0	0	0	0	0	0	0	0	0	0	0	0	0
16:57540805:C:T	16	57540805	C	T	0.75	1	.	.	.	0.8	0.000463209	.	.	.	.	.	2	1	0	0	chr16_57540805_C/T	chr16:57540805	T	-	-	intergenic_variant	MODIFIER	SNV	-	-	-	OUT	OUT	OUT	OUT	0	0	0	0	0	0	0	0	0	0	0	0	0	0
16:57541775:A:C	16	57541775	A	C	0.75	1	.	.	.	0.8	0.000463209	.	.	.	.	.	2	1	0	0	chr16_57541775_A/C	chr16:57541775	C	-	-	intergenic_variant	MODIFIER	SNV	-	-	-	OUT	OUT	OUT	OUT	0	0	0	0	0	0	0	0	0	0	0	0	0	0
16:57545205:C:T	16	57545205	C	T	0.75	1	0.81	1.36268e-07	.	0.82	8.00316e-05	.	0.806387	4.18623e-05	0.806387	0.000189633	2	2	0	0	chr16_57545205_C/T	chr16:57545205	T	-	-	intergenic_variant	MODIFIER	SNV	-	-	-	OUT	OUT	OUT	OUT	0	0	0	0	0	0	0	0	0	0	0	0	0	0
16:57547123:A:AT	16	57547123	A	AT	0.75	1	0.81	1.36268e-07	.	0.82	8.00316e-05	.	0.806387	4.18623e-05	0.806387	0.000189633	2	2	0	0	chr16_57547124_-/T	chr16:57547123-57547124	T	-	-	intergenic_variant	MODIFIER	insertion	-	-	-	OUT	OUT	OUT	OUT	0	0	0	0	0	0	0	0	0	0	0	0	0	0
16:57547466:G:A	16	57547466	G	A	0.75	1	0.81	1.36268e-07	.	0.82	8.00316e-05	.	0.806387	4.18623e-05	0.806387	0.000189633	2	2	0	0	chr16_57547466_G/A	chr16:57547466	A	-	-	intergenic_variant	MODIFIER	SNV	-	-	-	OUT	OUT	OUT	OUT	0	0	0	0	0	0	0	0	0	0	0	0	0	0
16:57548121:T:C	16	57548121	T	C	0.25	1	0.81	1.36268e-07	.	0.82	8.00316e-05	.	0.806387	4.18623e-05	0.806387	0.000189633	2	2	0	0	chr16_57548121_T/C	chr16:57548121	C	-	-	intergenic_variant	MODIFIER	SNV	-	-	-	OUT	OUT	OUT	OUT	0	0	0	0	0	0	0	0	0	0	0	0	0	0
16:57556402:T:TG	16	57556402	T	TG	0.75	1	.	.	.	0.8	0.000463209	.	.	.	.	.	2	1	0	0	chr16_57556403_-/G	chr16:57556402-57556403	G	-	-	intergenic_variant	MODIFIER	insertion	-	-	-	OUT	OUT	OUT	OUT	0	0	0	0	0	0	0	0	0	0	0	0	0	0
16:57571984:A:G	16	57571984	A	G	0.25	1	0.81	1.98155e-07	.	0.82	8.06634e-05	.	0.808843	4.75003e-05	0.808843	0.000221242	2	2	0	0	chr16_57571984_A/G	chr16:57571984	G	-	-	intergenic_variant	MODIFIER	SNV	-	-	-	IN	OUT	OUT	OUT	0	0	0	0	0	0.0486355	0	0	0	0	0.0437138	0	0	0
16:57575631:G:A	16	57575631	G	A	0.25	1	0.84	2.90086e-07	.	0.85	8.51918e-06	.	0.842251	7.66444e-05	0.842251	0.000119382	2	2	0	0	chr16_57575631_G/A	chr16:57575631	A	-	-	intergenic_variant	MODIFIER	SNV	-	-	-	OUT	OUT	OUT	OUT	0	0	0	0	0	0	0	0	0	0	0	0	0	0
16:57578234:T:C	16	57578234	T	C	0.25	1	0.84	2.90086e-07	.	0.85	8.51918e-06	.	0.842251	7.66444e-05	0.842251	0.000119382	2	2	0	0	chr16_57578234_T/C	chr16:57578234	C	-	-	intergenic_variant	MODIFIER	SNV	-	-	-	OUT	OUT	OUT	OUT	0	0	0	0	0	0	0	0	0	0	0	0	0	0
16:57578954:G:A	16	57578954	G	A	0.72	1	0.99	8.18488e-09	0.11	1	3.34657e-09	0.5	0.990277	3.94386e-06	0.990277	2.64644e-07	2	2	2	2	chr16_57578954_G/A	chr16:57578954	A	-	-	intergenic_variant	MODIFIER	SNV	-	-	-	OUT	OUT	OUT	OUT	0	0	0	0	0	0	0	0	0	0	0	0	0	0
16:57580456:A:G	16	57580456	A	G	0.25	1	0.85	2.16109e-07	.	0.86	6.11306e-06	.	0.845763	5.52346e-05	0.845763	8.39023e-05	2	2	0	0	chr16_57580456_A/G	chr16:57580456	G	-	-	intergenic_variant	MODIFIER	SNV	-	-	-	OUT	OUT	OUT	OUT	0	0	0	0	0	0	0	0	0	0	0	0	0	0
16:57583118:A:G	16	57583118	A	G	0.25	1	0.85	2.16109e-07	.	0.86	6.11306e-06	.	0.845763	5.52346e-05	0.845763	8.39023e-05	2	2	0	0	chr16_57583118_A/G	chr16:57583118	G	-	-	intergenic_variant	MODIFIER	SNV	-	-	-	OUT	OUT	OUT	OUT	0	0	0	0	0	0	0	0	0	0	0	0	0	0
16:57586428:T:C	16	57586428	T	C	0.75	1	0.85	2.16109e-07	.	0.86	6.11306e-06	.	0.845763	5.52346e-05	0.845763	8.39023e-05	2	2	0	0	chr16_57586428_T/C	chr16:57586428	C	-	-	intergenic_variant	MODIFIER	SNV	-	-	-	OUT	OUT	OUT	OUT	0	0	0	0	0	0	0	0	0	0	0	0	0	0
16:57596241:C:T	16	57596241	C	T	0.75	1	0.85	2.16109e-07	.	0.86	6.11306e-06	.	0.845763	5.52346e-05	0.845763	8.39023e-05	2	2	0	0	chr16_57596241_C/T	chr16:57596241	T	-	-	intergenic_variant	MODIFIER	SNV	-	-	-	IN	OUT	OUT	OUT	0	0	5.84385e-05	0	4.87856e-05	0	2.07481e-05	0	0	0	0	0	0	0.0398488
16:57597147:C:T	16	57597147	C	T	0.75	1	0.85	2.16109e-07	.	0.86	6.11306e-06	.	0.845763	5.52346e-05	0.845763	8.39023e-05	2	2	0	0	chr16_57597147_C/T	chr16:57597147	T	-	-	intergenic_variant	MODIFIER	SNV	-	-	-	OUT	OUT	OUT	OUT	0	0	0	0	0	0	0	0	0	0	0	0	0	0
16:57599658:GC:G	16	57599658	GC	G	0.75	1	0.85	2.16109e-07	.	0.86	6.11306e-06	.	0.845763	5.52346e-05	0.845763	8.39023e-05	2	2	0	0	chr16_57599659_C/-	chr16:57599659	-	-	-	intergenic_variant	MODIFIER	deletion	-	-	-	OUT	OUT	OUT	OUT	0	0	0	0	0	0	0	0	0	0	0	0	0	0
16:57601917:C:T	16	57601917	C	T	0.72	1	0.99	8.18488e-09	0.11	1	3.34657e-09	0.5	0.990277	3.94386e-06	0.990277	2.64644e-07	2	2	2	2	chr16_57601917_C/T	chr16:57601917	T	-	-	intergenic_variant	MODIFIER	SNV	-	-	-	IN	OUT	OUT	OUT	0	0	0	0	0	0.0486303	0	0	0	0	0	0	0	0
16:57607345:C:T	16	57607345	C	T	0.75	1	0.85	2.16109e-07	.	0.86	6.11306e-06	.	0.845763	5.52346e-05	0.845763	8.39023e-05	2	2	0	0	chr16_57607345_C/T	chr16:57607345	T	-	-	intergenic_variant	MODIFIER	SNV	-	-	-	OUT	OUT	OUT	OUT	0	0	0	0	0	0	0	0	0	0	0	0	0	0
16:57607523:A:G	16	57607523	A	G	0.25	1	0.85	2.16109e-07	.	0.86	6.11306e-06	.	0.845763	5.52346e-05	0.845763	8.39023e-05	2	2	0	0	chr16_57607523_A/G	chr16:57607523	G	-	-	intergenic_variant	MODIFIER	SNV	-	-	-	OUT	OUT	OUT	OUT	0	0	0	0	0	0	0	0	0	0	0	0	0	0
16:57608446:C:A	16	57608446	C	A	0.25	1	0.84	1.60361e-07	.	0.85	4.92412e-06	.	0.837447	4.32852e-05	0.837447	6.21944e-05	2	2	0	0	chr16_57608446_C/A	chr16:57608446	A	-	-	intergenic_variant	MODIFIER	SNV	-	-	-	OUT	OUT	OUT	OUT	0	0	0	0	0	0	0	0	0	0	0	0	0	0
16:57613440:T:A	16	57613440	T	A	0.75	1	0.85	2.16109e-07	.	0.86	6.11306e-06	.	0.845763	5.52346e-05	0.845763	8.39023e-05	2	2	0	0	chr16_57613440_T/A	chr16:57613440	A	-	-	intergenic_variant	MODIFIER	SNV	-	-	-	OUT	OUT	OUT	OUT	0	0	0	0	0	0	0	0	0	0	0	0	0	0
16:57725284:C:A	16	57725284	C	A	0.72	1	1	4.97149e-09	0.22	0.99	4.00513e-09	.	1	2.80662e-06	1	1.78704e-07	2	2	2	1	chr16_57725284_C/A	chr16:57725284	A	ENSBTAG00000018303	Transcript	missense_variant	MODERATE	SNV	PAPPA2	VGNC	deleterious(0)	OUT	OUT	OUT	OUT	0	0	0	0	0	0	0	0	0	0	0	0	0	0
16:57735745:G:A	16	57735745	G	A	0.73	1	0.87	9.07732e-07	.	0.87	2.63996e-06	.	0.866799	0.000828952	0.866799	6.79154e-05	2	2	0	0	chr16_57735745_G/A	chr16:57735745	A	ENSBTAG00000018303	Transcript	intron_variant	MODIFIER	SNV	PAPPA2	VGNC	-	OUT	OUT	OUT	OUT	0	0	0	0	0	0	0	0	0	0	0	0	0	0
16:57750957:GTAGA:G	16	57750957	GTAGA	G	0.73	0.99	0.87	9.07732e-07	.	0.87	2.63996e-06	.	0.866799	0.000828952	0.866799	6.79154e-05	2	2	0	0	chr16_57750958_TAGA/-	chr16:57750958-57750961	-	ENSBTAG00000018303	Transcript	intron_variant	MODIFIER	deletion	PAPPA2	VGNC	-	OUT	OUT	OUT	OUT	0	0	0	0	0	0	0	0	0	0	0	0	0	0
16:57756130:TAC:T	16	57756130	TAC	T	0.73	0.99	0.87	9.07732e-07	.	0.87	2.63996e-06	.	0.866799	0.000828952	0.866799	6.79154e-05	2	2	0	0	chr16_57756131_AC/-	chr16:57756131-57756132	-	ENSBTAG00000018303	Transcript	intron_variant	MODIFIER	deletion	PAPPA2	VGNC	-	OUT	OUT	OUT	OUT	0	0	0	0	0	0	0	0	0	0	0	0	0	0
16:57761555:C:T	16	57761555	C	T	0.73	0.99	0.87	9.07732e-07	.	0.87	2.63996e-06	.	0.866799	0.000828952	0.866799	6.79154e-05	2	2	0	0	chr16_57761555_C/T	chr16:57761555	T	ENSBTAG00000018303	Transcript	intron_variant	MODIFIER	SNV	PAPPA2	VGNC	-	OUT	OUT	OUT	OUT	0	0	0	0	0	0	0	0	0	0	0	0	0	0
16:57781351:C:T	16	57781351	C	T	0.27	1	0.85	2.99423e-06	.	0.85	5.27151e-06	.	0.848204	0.00156097	0.848204	0.00013788	2	2	0	0	chr16_57781351_C/T	chr16:57781351	T	ENSBTAG00000018303	Transcript	intron_variant	MODIFIER	SNV	PAPPA2	VGNC	-	OUT	OUT	OUT	OUT	0	0	0	0	0	0	0	0	0	0	0	0	0	0
16:57794697:T:A	16	57794697	T	A	0.73	0.99	0.85	2.99423e-06	.	0.85	5.27151e-06	.	0.848204	0.00156097	0.848204	0.00013788	2	2	0	0	chr16_57794697_T/A	chr16:57794697	A	ENSBTAG00000018303	Transcript	intron_variant	MODIFIER	SNV	PAPPA2	VGNC	-	OUT	OUT	OUT	OUT	0	0	0	0	0	0	0	0	0	0	0	0	0	0
16:57801059:G:A	16	57801059	G	A	0.73	0.99	0.85	2.99423e-06	.	0.85	5.27151e-06	.	0.848204	0.00156097	0.848204	0.00013788	2	2	0	0	chr16_57801059_G/A	chr16:57801059	A	ENSBTAG00000018303	Transcript	intron_variant	MODIFIER	SNV	PAPPA2	VGNC	-	OUT	OUT	OUT	OUT	0	0	0	0	0	0	0	0	0	0	0	0	0	0
16:57807128:C:T	16	57807128	C	T	0.73	0.99	0.85	2.99423e-06	.	0.85	5.27151e-06	.	0.848204	0.00156097	0.848204	0.00013788	2	2	0	0	chr16_57807128_C/T	chr16:57807128	T	ENSBTAG00000018303	Transcript	intron_variant	MODIFIER	SNV	PAPPA2	VGNC	-	OUT	OUT	OUT	OUT	0	0	0	0	0	0	0	0	0	0	0	0	0	0
16:57821218:G:A	16	57821218	G	A	0.73	1	0.85	2.99423e-06	.	0.85	5.27151e-06	.	0.848204	0.00156097	0.848204	0.00013788	2	2	0	0	chr16_57821218_G/A	chr16:57821218	A	ENSBTAG00000018303	Transcript	intron_variant	MODIFIER	SNV	PAPPA2	VGNC	-	OUT	OUT	OUT	OUT	0	0	0	0	0	0	0	0	0	0	0	0	0	0
16:57835059:T:C	16	57835059	T	C	0.27	1	0.84	4.52456e-06	.	0.84	3.72984e-06	.	0.841625	0.00205665	0.841625	0.000131779	2	2	0	0	chr16_57835059_T/C	chr16:57835059	C	ENSBTAG00000018303	Transcript	intron_variant	MODIFIER	SNV	PAPPA2	VGNC	-	OUT	OUT	OUT	OUT	0	0	0	0	0	0	0	0	0	0	0	0	0	0
16:57844367:A:G	16	57844367	A	G	0.27	1	0.84	4.52456e-06	.	0.84	3.72984e-06	.	0.841625	0.00205665	0.841625	0.000131779	2	2	0	0	chr16_57844367_A/G	chr16:57844367	G	ENSBTAG00000018303	Transcript	intron_variant	MODIFIER	SNV	PAPPA2	VGNC	-	OUT	OUT	OUT	OUT	0	0	0	0	0	0	0	0	0	0	0	0	0	0
16:57850736:A:G	16	57850736	A	G	0.27	1	0.85	3.26774e-06	.	0.85	5.58232e-06	.	0.848066	0.00156097	0.848066	0.0001539	2	2	0	0	chr16_57850736_A/G	chr16:57850736	G	ENSBTAG00000018303	Transcript	intron_variant	MODIFIER	SNV	PAPPA2	VGNC	-	IN	IN	OUT	OUT	0	0	0	0	0	0	0.0387208	0	0	0	0	0	0	0
16:57852458:G:C	16	57852458	G	C	0.27	1	0.84	4.93073e-06	.	0.84	3.95294e-06	.	0.841487	0.00205665	0.841487	0.000146497	2	2	0	0	chr16_57852458_G/C	chr16:57852458	C	ENSBTAG00000018303	Transcript	intron_variant	MODIFIER	SNV	PAPPA2	VGNC	-	OUT	OUT	OUT	OUT	0	0	0	0	0	0	0	0	0	0	0	0	0	0
16:57856460:C:CT	16	57856460	C	CT	0.27	1	0.84	2.19513e-06	.	0.84	1.77967e-06	.	0.843229	0.000862452	0.843229	2.43435e-05	2	2	0	0	chr16_57856461_-/T	chr16:57856460-57856461	T	ENSBTAG00000018303	Transcript	intron_variant	MODIFIER	insertion	PAPPA2	VGNC	-	OUT	OUT	OUT	OUT	0	0	0	0	0	0	0	0	0	0	0	0	0	0
16:57871783:G:GA	16	57871783	G	GA	0.73	0.99	0.84	4.93073e-06	.	0.84	3.95294e-06	.	0.841487	0.00205665	0.841487	0.000146497	2	2	0	0	chr16_57871784_-/A	chr16:57871783-57871784	A	ENSBTAG00000018303	Transcript	intron_variant	MODIFIER	insertion	PAPPA2	VGNC	-	OUT	OUT	OUT	OUT	0	0	0	0	0	0	0	0	0	0	0	0	0	0
16:57881093:C:T	16	57881093	C	T	0.73	1	0.85	3.00071e-06	.	0.85	6.19465e-06	.	0.847905	0.00152192	0.847905	0.000138583	2	2	0	0	chr16_57881093_C/T	chr16:57881093	T	ENSBTAG00000018303	Transcript	intron_variant	MODIFIER	SNV	PAPPA2	VGNC	-	OUT	OUT	OUT	OUT	0	0	0	0	0	0	0	0	0	0	0	0	0	0
16:57882077:C:A	16	57882077	C	A	0.73	0.99	0.85	3.00071e-06	.	0.85	6.19465e-06	.	0.847905	0.00152192	0.847905	0.000138583	2	2	0	0	chr16_57882077_C/A	chr16:57882077	A	ENSBTAG00000018303	Transcript	intron_variant	MODIFIER	SNV	PAPPA2	VGNC	-	OUT	OUT	OUT	OUT	0	0	0	0	0	0	0	0	0	0	0	0	0	0
16:57883467:A:G	16	57883467	A	G	0.73	0.99	0.85	3.00071e-06	.	0.85	6.19465e-06	.	0.847905	0.00152192	0.847905	0.000138583	2	2	0	0	chr16_57883467_A/G	chr16:57883467	G	ENSBTAG00000018303	Transcript	intron_variant	MODIFIER	SNV	PAPPA2	VGNC	-	OUT	OUT	OUT	OUT	0	0	0	0	0	0	0	0	0	0	0	0	0	0
16:57907871:T:A	16	57907871	T	A	0.73	0.99	0.85	3.11269e-06	.	0.85	4.59864e-06	.	0.845585	0.0016132	0.845585	0.000137528	2	2	0	0	chr16_57907871_T/A	chr16:57907871	A	ENSBTAG00000018303	Transcript	intron_variant	MODIFIER	SNV	PAPPA2	VGNC	-	IN	OUT	OUT	OUT	0	0	0	0	0	0	0	0	0	0	0	0	0	0.029803
16:57926622:A:G	16	57926622	A	G	0.27	1	0.84	2.77828e-06	.	0.85	5.01783e-06	.	0.84225	0.00156515	0.84225	0.000120088	2	2	0	0	chr16_57926622_A/G	chr16:57926622	G	ENSBTAG00000018303	Transcript	intron_variant	MODIFIER	SNV	PAPPA2	VGNC	-	OUT	OUT	OUT	OUT	0	0	0	0	0	0	0	0	0	0	0	0	0	0
16:57928884:G:A	16	57928884	G	A	0.73	0.99	0.84	2.01683e-06	.	0.84	4.58112e-06	.	0.839336	0.00142297	0.839336	0.00011866	2	2	0	0	chr16_57928884_G/A	chr16:57928884	A	ENSBTAG00000018303	Transcript	intron_variant	MODIFIER	SNV	PAPPA2	VGNC	-	OUT	OUT	OUT	OUT	0	0	0	0	0	0	0	0	0	0	0	0	0	0
16:57941516:T:C	16	57941516	T	C	0.27	1	0.84	1.81379e-06	.	0.84	3.94382e-06	.	0.839798	0.0012752	0.839798	9.2597e-05	2	2	0	0	chr16_57941516_T/C	chr16:57941516	C	ENSBTAG00000018303	Transcript	intron_variant	MODIFIER	SNV	PAPPA2	VGNC	-	OUT	OUT	OUT	OUT	0	0	0	0	0	0	0	0	0	0	0	0	0	0
16:57946574:G:T	16	57946574	G	T	0.73	1	0.84	1.87362e-06	.	0.84	4.47055e-06	.	0.839498	0.00139703	0.839498	0.000108002	2	2	0	0	chr16_57946574_G/T	chr16:57946574	T	ENSBTAG00000018303	Transcript	intron_variant	MODIFIER	SNV	PAPPA2	VGNC	-	IN	OUT	OUT	OUT	0	0	0	0	0	0	0	0	0	0	0	0	0	0.029803
16:57958107:C:T	16	57958107	C	T	0.27	1	0.82	1.26437e-07	.	0.83	9.73836e-07	.	0.824614	0.000114167	0.824614	7.67549e-06	2	2	0	0	chr16_57958107_C/T	chr16:57958107	T	ENSBTAG00000018303	Transcript	intron_variant	MODIFIER	SNV	PAPPA2	VGNC	-	OUT	OUT	OUT	OUT	0	0	0	0	0	0	0	0	0	0	0	0	0	0
16:57967102:G:A	16	57967102	G	A	0.73	1	0.82	1.26437e-07	.	0.83	9.73836e-07	.	0.824614	0.000114167	0.824614	7.67549e-06	2	2	0	0	chr16_57967102_G/A	chr16:57967102	A	ENSBTAG00000018303	Transcript	intron_variant	MODIFIER	SNV	PAPPA2	VGNC	-	OUT	OUT	OUT	OUT	0	0	0	0	0	0	0	0	0	0	0	0	0	0
16:57974510:T:C	16	57974510	T	C	0.73	1	0.82	1.26437e-07	.	0.83	9.73836e-07	.	0.824614	0.000114167	0.824614	7.67549e-06	2	2	0	0	chr16_57974510_T/C	chr16:57974510	C	ENSBTAG00000018303	Transcript	intron_variant	MODIFIER	SNV	PAPPA2	VGNC	-	OUT	OUT	OUT	OUT	0	0	0	0	0	0	0	0	0	0	0	0	0	0
16:57976116:C:T	16	57976116	C	T	0.73	1	0.82	1.26437e-07	.	0.83	9.73836e-07	.	0.824614	0.000114167	0.824614	7.67549e-06	2	2	0	0	chr16_57976116_C/T	chr16:57976116	T	ENSBTAG00000018303	Transcript	intron_variant	MODIFIER	SNV	PAPPA2	VGNC	-	OUT	OUT	OUT	OUT	0	0	0	0	0	0	0	0	0	0	0	0	0	0
16:57981124:T:G	16	57981124	T	G	0.27	1	0.82	8.66128e-08	.	0.83	9.4174e-07	.	0.824768	0.000109926	0.824768	5.14386e-06	2	2	0	0	chr16_57981124_T/G	chr16:57981124	G	ENSBTAG00000018303	Transcript	intron_variant	MODIFIER	SNV	PAPPA2	VGNC	-	OUT	OUT	OUT	OUT	0	0	0	0	0	0	0	0	0	0	0	0	0	0
16:57989413:G:A	16	57989413	G	A	0.73	1	0.82	8.66128e-08	.	0.83	9.4174e-07	.	0.824768	0.000109926	0.824768	5.14386e-06	2	2	0	0	chr16_57989413_G/A	chr16:57989413	A	ENSBTAG00000018303	Transcript	intron_variant	MODIFIER	SNV	PAPPA2	VGNC	-	OUT	OUT	OUT	OUT	0	0	0	0	0	0	0	0	0	0	0	0	0	0
16:57992716:G:A	16	57992716	G	A	0.73	1	0.82	1.32627e-07	.	0.82	5.66505e-07	.	0.818652	0.000128191	0.818652	4.62953e-06	2	2	0	0	chr16_57992716_G/A	chr16:57992716	A	ENSBTAG00000018303	Transcript	intron_variant	MODIFIER	SNV	PAPPA2	VGNC	-	IN	IN	OUT	OUT	0.00661565	0	0.000150831	0	0	0	0	0.00346981	0	0.00223515	0	0	0	0
16:58002271:T:C	16	58002271	T	C	0.27	1	0.82	1.32627e-07	.	0.82	5.66505e-07	.	0.818652	0.000128191	0.818652	4.62953e-06	2	2	0	0	chr16_58002271_T/C	chr16:58002271	C	ENSBTAG00000018303	Transcript	intron_variant	MODIFIER	SNV	PAPPA2	VGNC	-	OUT	OUT	OUT	OUT	0	0	0	0	0	0	0	0	0	0	0	0	0	0
16:58004780:G:GC	16	58004780	G	GC	0.27	1	0.82	1.32627e-07	.	0.82	5.66505e-07	.	0.818652	0.000128191	0.818652	4.62953e-06	2	2	0	0	chr16_58004781_-/C	chr16:58004780-58004781	C	ENSBTAG00000018303	Transcript	intron_variant	MODIFIER	insertion	PAPPA2	VGNC	-	OUT	OUT	OUT	OUT	0	0	0	0	0	0	0	0	0	0	0	0	0	0
16:58004782:C:CT	16	58004782	C	CT	0.73	1	0.82	1.32627e-07	.	0.82	5.66505e-07	.	0.818652	0.000128191	0.818652	4.62953e-06	2	2	0	0	chr16_58004783_-/T	chr16:58004782-58004783	T	ENSBTAG00000018303	Transcript	intron_variant	MODIFIER	insertion	PAPPA2	VGNC	-	OUT	OUT	OUT	OUT	0	0	0	0	0	0	0	0	0	0	0	0	0	0
16:58004785:T:A	16	58004785	T	A	0.27	1	0.82	1.32627e-07	.	0.82	5.66505e-07	.	0.818652	0.000128191	0.818652	4.62953e-06	2	2	0	0	chr16_58004785_T/A	chr16:58004785	A	ENSBTAG00000018303	Transcript	intron_variant	MODIFIER	SNV	PAPPA2	VGNC	-	OUT	OUT	OUT	OUT	0	0	0	0	0	0	0	0	0	0	0	0	0	0
16:58009403:G:A	16	58009403	G	A	0.27	1	0.82	1.32627e-07	.	0.82	5.66505e-07	.	0.818652	0.000128191	0.818652	4.62953e-06	2	2	0	0	chr16_58009403_G/A	chr16:58009403	A	ENSBTAG00000018303	Transcript	intron_variant	MODIFIER	SNV	PAPPA2	VGNC	-	OUT	OUT	OUT	OUT	0	0	0	0	0	0	0	0	0	0	0	0	0	0
16:58010597:G:T	16	58010597	G	T	0.27	1	0.82	1.32627e-07	.	0.82	5.66505e-07	.	0.818652	0.000128191	0.818652	4.62953e-06	2	2	0	0	chr16_58010597_G/T	chr16:58010597	T	ENSBTAG00000018303	Transcript	intron_variant	MODIFIER	SNV	PAPPA2	VGNC	-	OUT	OUT	OUT	OUT	0	0	0	0	0	0	0	0	0	0	0	0	0	0
16:58010650:G:T	16	58010650	G	T	0.27	1	0.82	1.32627e-07	.	0.82	5.66505e-07	.	0.818652	0.000128191	0.818652	4.62953e-06	2	2	0	0	chr16_58010650_G/T	chr16:58010650	T	ENSBTAG00000018303	Transcript	intron_variant	MODIFIER	SNV	PAPPA2	VGNC	-	OUT	OUT	OUT	OUT	0	0	0	0	0	0	0	0	0	0	0	0	0	0
16:58011779:T:C	16	58011779	T	C	0.27	1	0.82	1.32627e-07	.	0.82	5.66505e-07	.	0.818652	0.000128191	0.818652	4.62953e-06	2	2	0	0	chr16_58011779_T/C	chr16:58011779	C	ENSBTAG00000018303	Transcript	intron_variant	MODIFIER	SNV	PAPPA2	VGNC	-	IN	IN	OUT	OUT	0.00593269	0.00606056	0.000125637	0	0	5.55545e-05	0	0.112569	0.0753045	0.00169233	0.00027295	0	0.0199774	0
16:58012386:C:CT	16	58012386	C	CT	0.73	1	0.82	1.32627e-07	.	0.82	5.66505e-07	.	0.818652	0.000128191	0.818652	4.62953e-06	2	2	0	0	chr16_58012387_-/T	chr16:58012386-58012387	T	ENSBTAG00000018303	Transcript	intron_variant	MODIFIER	insertion	PAPPA2	VGNC	-	IN	IN	OUT	OUT	0.0418723	0.00544382	0.0646251	0	0	0	0	0.065108	0.0527431	0.00169924	0	0	0	0
16:58015784:G:A	16	58015784	G	A	0.73	1	0.82	1.15774e-07	.	0.83	1.04524e-06	.	0.824477	0.000105533	0.824477	8.17871e-06	2	2	0	0	chr16_58015784_G/A	chr16:58015784	A	ENSBTAG00000018303	Transcript	intron_variant	MODIFIER	SNV	PAPPA2	VGNC	-	OUT	OUT	OUT	OUT	0	0	0	0	0	0	0	0	0	0	0	0	0	0
16:58018178:T:G	16	58018178	T	G	0.73	1	0.82	1.15774e-07	.	0.83	1.04524e-06	.	0.824477	0.000105533	0.824477	8.17871e-06	2	2	0	0	chr16_58018178_T/G	chr16:58018178	G	ENSBTAG00000018303	Transcript	intron_variant	MODIFIER	SNV	PAPPA2	VGNC	-	OUT	OUT	OUT	OUT	0	0	0	0	0	0	0	0	0	0	0	0	0	0
16:58018493:G:A	16	58018493	G	A	0.73	1	0.82	1.15774e-07	.	0.83	1.04524e-06	.	0.824477	0.000105533	0.824477	8.17871e-06	2	2	0	0	chr16_58018493_G/A	chr16:58018493	A	ENSBTAG00000018303	Transcript	intron_variant	MODIFIER	SNV	PAPPA2	VGNC	-	OUT	OUT	OUT	OUT	0	0	0	0	0	0	0	0	0	0	0	0	0	0
16:58021573:C:T	16	58021573	C	T	0.73	1	0.82	1.15774e-07	.	0.83	1.04524e-06	.	0.824477	0.000105533	0.824477	8.17871e-06	2	2	0	0	chr16_58021573_C/T	chr16:58021573	T	ENSBTAG00000018303	Transcript	intron_variant	MODIFIER	SNV	PAPPA2	VGNC	-	OUT	OUT	OUT	OUT	0	0	0	0	0	0	0	0	0	0	0	0	0	0
16:58023797:A:C	16	58023797	A	C	0.73	1	0.82	6.72113e-08	0.01	0.83	4.37825e-07	.	0.822396	7.25466e-05	0.822396	3.49818e-06	2	2	0	1	chr16_58023797_A/C	chr16:58023797	C	ENSBTAG00000018303	Transcript	intron_variant	MODIFIER	SNV	PAPPA2	VGNC	-	IN	OUT	OUT	OUT	0	0	0	0	0	0	0	0	0	0	0	0.0583332	0	0
16:58024114:T:A	16	58024114	T	A	0.27	1	0.82	6.72113e-08	0.01	0.83	4.37825e-07	.	0.822396	7.25466e-05	0.822396	3.49818e-06	2	2	0	1	chr16_58024114_T/A	chr16:58024114	A	ENSBTAG00000018303	Transcript	intron_variant	MODIFIER	SNV	PAPPA2	VGNC	-	OUT	OUT	OUT	OUT	0	0	0	0	0	0	0	0	0	0	0	0	0	0
16:58026864:CAA:C	16	58026864	CAA	C	0.73	1	0.82	8.47816e-08	.	0.82	2.95671e-07	.	0.815846	9.81237e-05	0.815846	3.05109e-06	2	2	0	0	chr16_58026865_AA/-	chr16:58026865-58026866	-	ENSBTAG00000018303	Transcript	intron_variant	MODIFIER	deletion	PAPPA2	VGNC	-	OUT	OUT	OUT	OUT	0	0	0	0	0	0	0	0	0	0	0	0	0	0
16:58032090:A:G	16	58032090	A	G	0.27	1	0.82	7.78296e-08	.	0.82	2.81031e-07	.	0.815529	8.65948e-05	0.815529	3.02131e-06	2	2	0	0	chr16_58032090_A/G	chr16:58032090	G	ENSBTAG00000018303	Transcript	intron_variant	MODIFIER	SNV	PAPPA2	VGNC	-	OUT	OUT	OUT	OUT	0	0	0	0	0	0	0	0	0	0	0	0	0	0
16:58032224:C:G	16	58032224	C	G	0.27	1	0.82	7.78296e-08	.	0.82	2.81031e-07	.	0.815529	8.65948e-05	0.815529	3.02131e-06	2	2	0	0	chr16_58032224_C/G	chr16:58032224	G	ENSBTAG00000018303	Transcript	intron_variant	MODIFIER	SNV	PAPPA2	VGNC	-	OUT	OUT	OUT	OUT	0	0	0	0	0	0	0	0	0	0	0	0	0	0
16:58038551:A:AT	16	58038551	A	AT	0.73	1	0.81	9.65731e-08	.	0.82	3.7983e-07	.	0.814408	0.000108695	0.814408	3.04545e-06	2	2	0	0	chr16_58038552_-/T	chr16:58038551-58038552	T	ENSBTAG00000018303	Transcript	downstream_gene_variant	MODIFIER	insertion	PAPPA2	VGNC	-	OUT	OUT	OUT	OUT	0	0	0	0	0	0	0	0	0	0	0	0	0	0
16:58038557:T:TA	16	58038557	T	TA	0.27	1	0.81	9.65731e-08	.	0.82	3.7983e-07	.	0.814408	0.000108695	0.814408	3.04545e-06	2	2	0	0	chr16_58038558_-/A	chr16:58038557-58038558	A	ENSBTAG00000018303	Transcript	downstream_gene_variant	MODIFIER	insertion	PAPPA2	VGNC	-	OUT	OUT	OUT	OUT	0	0	0	0	0	0	0	0	0	0	0	0	0	0
[truncated: 3 more columns]

## Sheet: Table S18_QTLR7
Credible sets obtained with single and multiple trait approaches in the QTLR7 on BTA18
marker	chr	pos	REF	ALT	ALT_fr	accimp	LD_Chest width	Pvalue_Chest width	pip_Chest width	LD_Buttock rear	Pvalue_Buttock rear	pip_Buttock rear	LD_Shoulder muscling	Pvalue_Shoulder muscling	pip_Shoulder muscling	ldMTlong	PvalueMTlong	ldMTmusc	PvalueMTmusc	number_traits	STLD80_times_in_CS	STLD90_times_in_CS	SuSiE_times_in_CS	Uploaded_variation	Location	Allele	Gene	Feature_type	Consequence	IMPACT	VARIANT_CLASS	SYMBOL	SYMBOL_SOURCE	SIFT	ATAC	ATACcore	blood_eQTL	liver_eQTL	Tissue.invariant	Central.nervous.system	Rumen.epithelium	Immune	Mammary.gland	Morular.embryo	Digestive.tract	Lower.respiratory	Cerebellum	Testis	8_cells.embryo
18:1110636:G:A	18	1110636	G	A	0.27	1	.	.	.	0.92	1.17315e-08	.	.	.	.	.	.	.	.	3	1	1	0	chr18_1110636_G/A	chr18:1110636	A	-	-	intergenic_variant	MODIFIER	SNV	-	-	-	OUT	OUT	OUT	OUT	0	0	0	0	0	0	0	0	0	0	0
18:1116379:G:T	18	1116379	G	T	0.27	1	.	.	.	0.92	1.17315e-08	.	.	.	.	.	.	.	.	3	1	1	0	chr18_1116379_G/T	chr18:1116379	T	-	-	intergenic_variant	MODIFIER	SNV	-	-	-	OUT	OUT	OUT	OUT	0	0	0	0	0	0	0	0	0	0	0
18:1116424:C:A	18	1116424	C	A	0.27	1	.	.	.	0.92	1.17315e-08	.	.	.	.	.	.	.	.	3	1	1	0	chr18_1116424_C/A	chr18:1116424	A	-	-	intergenic_variant	MODIFIER	SNV	-	-	-	OUT	OUT	OUT	OUT	0	0	0	0	0	0	0	0	0	0	0
18:1124836:G:A	18	1124836	G	A	0.27	0.99	.	.	.	0.92	1.6791e-08	.	.	.	.	.	.	.	.	3	1	1	0	chr18_1124836_G/A	chr18:1124836	A	-	-	intergenic_variant	MODIFIER	SNV	-	-	-	OUT	OUT	OUT	OUT	0	0	0	0	0	0	0	0	0	0	0
18:1129621:G:C	18	1129621	G	C	0.27	0.99	.	.	.	0.92	1.6791e-08	.	.	.	.	.	.	.	.	3	1	1	0	chr18_1129621_G/C	chr18:1129621	C	-	-	intergenic_variant	MODIFIER	SNV	-	-	-	OUT	OUT	OUT	OUT	0	0	0	0	0	0	0	0	0	0	0
18:1165960:C:CT	18	1165960	C	CT	0.26	0.99	0.82	7.86292e-09	.	1	2.03193e-09	.	0.83	4.72511e-08	.	0.821578	7.92767e-10	0.821578	1.7848e-07	3	3	1	0	chr18_1165961_-/T	chr18:1165960-1165961	T	-	-	intergenic_variant	MODIFIER	insertion	-	-	-	OUT	OUT	OUT	OUT	0	0	0	0	0	0	0	0	0	0	0
18:1168095:C:T	18	1168095	C	T	0.27	0.99	0.8	2.55031e-08	.	0.93	3.63734e-08	.	.	.	.	0.801012	8.32992e-09	0.801012	8.45292e-07	3	2	1	0	chr18_1168095_C/T	chr18:1168095	T	-	-	intergenic_variant	MODIFIER	SNV	-	-	-	OUT	OUT	OUT	OUT	0	0	0	0	0	0	0	0	0	0	0
18:1170878:AT:A	18	1170878	AT	A	0.27	0.99	0.8	2.55031e-08	.	0.93	3.63734e-08	.	.	.	.	0.801012	8.32992e-09	0.801012	8.45292e-07	3	2	1	0	chr18_1170879_T/-	chr18:1170879	-	-	-	intergenic_variant	MODIFIER	deletion	-	-	-	OUT	OUT	OUT	OUT	0	0	0	0	0	0	0	0	0	0	0
18:1175589:C:T	18	1175589	C	T	0.27	0.99	.	.	.	0.92	3.66024e-08	.	.	.	.	.	.	.	.	3	1	1	0	chr18_1175589_C/T	chr18:1175589	T	-	-	intergenic_variant	MODIFIER	SNV	-	-	-	OUT	OUT	OUT	OUT	0	0	0	0	0	0	0	0	0	0	0
18:1178266:C:T	18	1178266	C	T	0.27	0.99	.	.	.	0.92	7.42419e-08	.	.	.	.	.	.	.	.	3	1	1	0	chr18_1178266_C/T	chr18:1178266	T	-	-	intergenic_variant	MODIFIER	SNV	-	-	-	OUT	OUT	OUT	OUT	0	0	0	0	0	0	0	0	0	0	0
18:1316962:T:TA	18	1316962	T	TA	0.25	0.95	0.88	7.03518e-10	.	0.93	8.49626e-09	.	0.87	4.19185e-07	.	0.879084	1.32448e-10	0.879084	4.28408e-08	3	3	1	0	chr18_1316963_-/A	chr18:1316962-1316963	A	ENSBTAG00000018244	Transcript	intron_variant	MODIFIER	insertion	VSTM2B	VGNC	-	OUT	OUT	OUT	OUT	0	0	0	0	0	0	0	0	0	0	0
18:1459893:T:C	18	1459893	T	C	0.26	1	0.89	4.01546e-09	.	0.86	1.76245e-07	.	0.88	1.15542e-06	.	0.893257	1.58415e-10	0.893257	3.14997e-07	3	3	0	0	chr18_1459893_T/C	chr18:1459893	C	ENSBTAG00000023795	Transcript	intron_variant	MODIFIER	SNV	VAC14	VGNC	-	IN	IN	OUT	OUT	0.0133068	0.0177843	0	0	0	0	0	0	0.0559314	0.0674505	0
18:1460718:C:T	18	1460718	C	T	0.28	1	0.8	4.73819e-09	.	.	.	0	.	.	.	0.803314	1.4404e-10	0.803314	1.75302e-07	3	1	0	1	chr18_1460718_C/T	chr18:1460718	T	ENSBTAG00000023795	Transcript	intron_variant	MODIFIER	SNV	VAC14	VGNC	-	IN	IN	OUT	OUT	0.159089	0.0897638	0.086119	0	0	1.96112e-05	0.0316194	0.0715312	0.0493068	0.0565185	0
18:1463462:G:A	18	1463462	G	A	0.28	1	0.8	4.73819e-09	.	.	.	0	.	.	.	0.803314	1.4404e-10	0.803314	1.75302e-07	3	1	0	1	chr18_1463462_G/A	chr18:1463462	A	ENSBTAG00000023795	Transcript	intron_variant	MODIFIER	SNV	VAC14	VGNC	-	OUT	OUT	OUT	OUT	0	0	0	0	0	0	0	0	0	0	0
18:1463469:C:T	18	1463469	C	T	0.28	1	0.8	4.73819e-09	.	.	.	0	.	.	.	0.803314	1.4404e-10	0.803314	1.75302e-07	3	1	0	1	chr18_1463469_C/T	chr18:1463469	T	ENSBTAG00000023795	Transcript	intron_variant	MODIFIER	SNV	VAC14	VGNC	-	OUT	OUT	OUT	OUT	0	0	0	0	0	0	0	0	0	0	0
18:1465335:T:TC	18	1465335	T	TC	0.26	1	0.89	4.42537e-09	.	0.86	2.15165e-07	.	0.88	1.31301e-06	.	0.893571	1.71252e-10	0.893571	3.6596e-07	3	3	0	0	chr18_1465336_-/C	chr18:1465335-1465336	C	ENSBTAG00000023795	Transcript	intron_variant	MODIFIER	insertion	VAC14	VGNC	-	IN	IN	OUT	OUT	0.0111876	0.0819089	0	0	0.0187767	0	0	0	0.0537146	0.054777	0
18:1465425:T:A	18	1465425	T	A	0.37	1	.	.	.	.	.	0	.	.	.	.	.	.	.	3	0	0	1	chr18_1465425_T/A	chr18:1465425	A	ENSBTAG00000023795	Transcript	intron_variant	MODIFIER	SNV	VAC14	VGNC	-	IN	OUT	OUT	OUT	0.0111876	0.0819089	0	0	0.0187767	0	0	0	0.0537146	0.054777	0
18:1465729:T:C	18	1465729	T	C	0.28	1	0.8	5.19748e-09	.	.	.	0	.	.	.	0.803562	1.55064e-10	0.803562	2.02483e-07	3	1	0	1	chr18_1465729_T/C	chr18:1465729	C	ENSBTAG00000023795	Transcript	intron_variant	MODIFIER	SNV	VAC14	VGNC	-	OUT	OUT	OUT	OUT	0	0	0	0	0	0	0	0	0	0	0
18:1466417:G:A	18	1466417	G	A	0.26	1	0.89	4.42537e-09	.	0.86	2.15165e-07	.	0.88	1.31301e-06	.	0.893571	1.71252e-10	0.893571	3.6596e-07	3	3	0	0	chr18_1466417_G/A	chr18:1466417	A	ENSBTAG00000023795	Transcript	intron_variant	MODIFIER	SNV	VAC14	VGNC	-	OUT	OUT	OUT	OUT	0	0	0	0	0	0	0	0	0	0	0
18:1467231:G:C	18	1467231	G	C	0.28	1	0.8	5.19748e-09	.	.	.	0	.	.	.	0.803562	1.55064e-10	0.803562	2.02483e-07	3	1	0	1	chr18_1467231_G/C	chr18:1467231	C	ENSBTAG00000023795	Transcript	intron_variant	MODIFIER	SNV	VAC14	VGNC	-	IN	IN	OUT	OUT	0.0449366	0.0836443	0.000719189	0.00526625	0	0.0486268	0	0.0397626	0.054198	0.0662591	0
18:1467408:G:A	18	1467408	G	A	0.28	1	0.8	5.19748e-09	.	.	.	0	.	.	.	0.803562	1.55064e-10	0.803562	2.02483e-07	3	1	0	1	chr18_1467408_G/A	chr18:1467408	A	ENSBTAG00000023795	Transcript	intron_variant	MODIFIER	SNV	VAC14	VGNC	-	IN	IN	OUT	OUT	0.0449366	0.0836443	0.000719189	0.00526625	0	0.0486268	0	0.0397626	0.054198	0.0662591	0
18:1467810:A:G	18	1467810	A	G	0.4	1	.	.	.	.	.	0	.	.	.	.	.	.	.	3	0	0	1	chr18_1467810_A/G	chr18:1467810	G	ENSBTAG00000023795	Transcript	intron_variant	MODIFIER	SNV	VAC14	VGNC	-	IN	OUT	OUT	OUT	0	0	0	0	0	0	0	0	0	0.0483795	0
18:1467918:C:G	18	1467918	C	G	0.28	1	0.8	5.19748e-09	.	.	.	0	.	.	.	0.803562	1.55064e-10	0.803562	2.02483e-07	3	1	0	1	chr18_1467918_C/G	chr18:1467918	G	ENSBTAG00000023795	Transcript	intron_variant	MODIFIER	SNV	VAC14	VGNC	-	IN	OUT	OUT	OUT	0	0	0	0	0	0	0	0	0	0.0483795	0
18:1467968:C:G	18	1467968	C	G	0.28	1	0.8	5.19748e-09	.	.	.	0	.	.	.	0.803562	1.55064e-10	0.803562	2.02483e-07	3	1	0	1	chr18_1467968_C/G	chr18:1467968	G	ENSBTAG00000023795	Transcript	intron_variant	MODIFIER	SNV	VAC14	VGNC	-	IN	OUT	OUT	OUT	0	0	0	0	0	0	0	0	0	0.0483795	0
18:1469199:C:CCA	18	1469199	C	CCA	0.44	1	.	.	.	.	.	0	.	.	.	.	.	.	.	3	0	0	1	chr18_1469200_-/CA	chr18:1469199-1469200	CA	ENSBTAG00000023795	Transcript	intron_variant	MODIFIER	insertion	VAC14	VGNC	-	OUT	OUT	OUT	OUT	0	0	0	0	0	0	0	0	0	0	0
18:1469463:C:T	18	1469463	C	T	0.34	1	.	.	.	.	.	0	.	.	.	.	.	.	.	3	0	0	1	chr18_1469463_C/T	chr18:1469463	T	ENSBTAG00000023795	Transcript	intron_variant	MODIFIER	SNV	VAC14	VGNC	-	OUT	OUT	OUT	OUT	0	0	0	0	0	0	0	0	0	0	0
18:1469598:C:T	18	1469598	C	T	0.34	1	.	.	.	.	.	0	.	.	.	.	.	.	.	3	0	0	1	chr18_1469598_C/T	chr18:1469598	T	ENSBTAG00000023795	Transcript	intron_variant	MODIFIER	SNV	VAC14	VGNC	-	OUT	OUT	OUT	OUT	0	0	0	0	0	0	0	0	0	0	0
18:1470031:G:A	18	1470031	G	A	0.34	1	.	.	.	.	.	0	.	.	.	.	.	.	.	3	0	0	1	chr18_1470031_G/A	chr18:1470031	A	ENSBTAG00000023795	Transcript	intron_variant	MODIFIER	SNV	VAC14	VGNC	-	OUT	OUT	OUT	OUT	0	0	0	0	0	0	0	0	0	0	0
18:1470422:A:C	18	1470422	A	C	0.44	1	.	.	.	.	.	0	.	.	.	.	.	.	.	3	0	0	1	chr18_1470422_A/C	chr18:1470422	C	ENSBTAG00000023795	Transcript	intron_variant	MODIFIER	SNV	VAC14	VGNC	-	OUT	OUT	OUT	OUT	0	0	0	0	0	0	0	0	0	0	0
18:1471404:T:C	18	1471404	T	C	0.44	1	.	.	.	.	.	0	.	.	.	.	.	.	.	3	0	0	1	chr18_1471404_T/C	chr18:1471404	C	ENSBTAG00000023795	Transcript	intron_variant	MODIFIER	SNV	VAC14	VGNC	-	IN	IN	OUT	OUT	0	0	0.000146332	0	0	4.61016e-05	0	0.00279267	0.000743152	0.000218957	0
18:1472026:T:G	18	1472026	T	G	0.29	0.99	.	.	.	.	.	0	.	.	.	.	.	.	.	3	0	0	1	chr18_1472026_T/G	chr18:1472026	G	ENSBTAG00000023795	Transcript	intron_variant	MODIFIER	SNV	VAC14	VGNC	-	OUT	OUT	OUT	OUT	0	0	0	0	0	0	0	0	0	0	0
18:1472245:C:T	18	1472245	C	T	0.34	1	.	.	.	.	.	0	.	.	.	.	.	.	.	3	0	0	1	chr18_1472245_C/T	chr18:1472245	T	ENSBTAG00000023795	Transcript	intron_variant	MODIFIER	SNV	VAC14	VGNC	-	IN	OUT	OUT	OUT	0	0	0.0241742	0	0	0	0	0	0	0.000380262	0
18:1472385:A:C	18	1472385	A	C	0.34	1	.	.	.	.	.	0	.	.	.	.	.	.	.	3	0	0	1	chr18_1472385_A/C	chr18:1472385	C	ENSBTAG00000023795	Transcript	intron_variant	MODIFIER	SNV	VAC14	VGNC	-	IN	IN	OUT	OUT	0.0760554	0	0.0894011	0.00478532	0	0	0.0207327	0.0378854	0	0.0650735	0
18:1472401:G:T	18	1472401	G	T	0.44	1	.	.	.	.	.	0	.	.	.	.	.	.	.	3	0	0	1	chr18_1472401_G/T	chr18:1472401	T	ENSBTAG00000023795	Transcript	intron_variant	MODIFIER	SNV	VAC14	VGNC	-	IN	IN	OUT	OUT	0.0760554	0	0.0894011	0.00478532	0	0	0.0207327	0.0378854	0	0.0650735	0
18:1472895:C:G	18	1472895	C	G	0.44	1	.	.	.	.	.	0	.	.	.	.	.	.	.	3	0	0	1	chr18_1472895_C/G	chr18:1472895	G	ENSBTAG00000023795	Transcript	intron_variant	MODIFIER	SNV	VAC14	VGNC	-	OUT	OUT	OUT	OUT	0	0	0	0	0	0	0	0	0	0	0
18:1473175:T:C	18	1473175	T	C	0.44	1	.	.	.	.	.	0	.	.	.	.	.	.	.	3	0	0	1	chr18_1473175_T/C	chr18:1473175	C	ENSBTAG00000023795	Transcript	intron_variant	MODIFIER	SNV	VAC14	VGNC	-	OUT	OUT	OUT	OUT	0	0	0	0	0	0	0	0	0	0	0
18:1473332:T:C	18	1473332	T	C	0.44	1	.	.	.	.	.	0	.	.	.	.	.	.	.	3	0	0	1	chr18_1473332_T/C	chr18:1473332	C	ENSBTAG00000023795	Transcript	intron_variant	MODIFIER	SNV	VAC14	VGNC	-	OUT	OUT	OUT	OUT	0	0	0	0	0	0	0	0	0	0	0
18:1473476:A:G	18	1473476	A	G	0.34	1	.	.	.	.	.	0	.	.	.	.	.	.	.	3	0	0	1	chr18_1473476_A/G	chr18:1473476	G	ENSBTAG00000023795	Transcript	intron_variant	MODIFIER	SNV	VAC14	VGNC	-	OUT	OUT	OUT	OUT	0	0	0	0	0	0	0	0	0	0	0
18:1473642:C:T	18	1473642	C	T	0.27	0.99	0.87	1.34789e-08	.	0.84	9.99452e-08	.	0.86	1.47877e-06	.	0.871819	5.52834e-10	0.871819	4.24541e-07	3	3	0	0	chr18_1473642_C/T	chr18:1473642	T	ENSBTAG00000023795	Transcript	intron_variant	MODIFIER	SNV	VAC14	VGNC	-	OUT	OUT	OUT	OUT	0	0	0	0	0	0	0	0	0	0	0
18:1473643:A:G	18	1473643	A	G	0.44	1	.	.	.	.	.	0	.	.	.	.	.	.	.	3	0	0	1	chr18_1473643_A/G	chr18:1473643	G	ENSBTAG00000023795	Transcript	intron_variant	MODIFIER	SNV	VAC14	VGNC	-	OUT	OUT	OUT	OUT	0	0	0	0	0	0	0	0	0	0	0
18:1473764:G:A	18	1473764	G	A	0.34	1	.	.	.	.	.	0	.	.	.	.	.	.	.	3	0	0	1	chr18_1473764_G/A	chr18:1473764	A	ENSBTAG00000023795	Transcript	intron_variant	MODIFIER	SNV	VAC14	VGNC	-	OUT	OUT	OUT	OUT	0	0	0	0	0	0	0	0	0	0	0
18:1473878:T:C	18	1473878	T	C	0.34	1	.	.	.	.	.	0	.	.	.	.	.	.	.	3	0	0	1	chr18_1473878_T/C	chr18:1473878	C	ENSBTAG00000023795	Transcript	intron_variant	MODIFIER	SNV	VAC14	VGNC	-	OUT	OUT	OUT	OUT	0	0	0	0	0	0	0	0	0	0	0
18:1474724:T:C	18	1474724	T	C	0.44	1	.	.	.	.	.	0	.	.	.	.	.	.	.	3	0	0	1	chr18_1474724_T/C	chr18:1474724	C	ENSBTAG00000023795	Transcript	intron_variant	MODIFIER	SNV	VAC14	VGNC	-	OUT	OUT	OUT	OUT	0	0	0	0	0	0	0	0	0	0	0
18:1474734:C:A	18	1474734	C	A	0.29	0.99	.	.	.	.	.	0	.	.	.	.	.	.	.	3	0	0	1	chr18_1474734_C/A	chr18:1474734	A	ENSBTAG00000023795	Transcript	intron_variant	MODIFIER	SNV	VAC14	VGNC	-	OUT	OUT	OUT	OUT	0	0	0	0	0	0	0	0	0	0	0
18:1475242:G:GGA	18	1475242	G	GGA	0.34	1	.	.	.	.	.	0	.	.	.	.	.	.	.	3	0	0	1	chr18_1475243_-/GA	chr18:1475242-1475243	GA	ENSBTAG00000023795	Transcript	intron_variant	MODIFIER	insertion	VAC14	VGNC	-	IN	IN	OUT	OUT	0.0017643	0.0173243	0	0	0	0	0	0	0.0756499	0.0481536	0.000237831
18:1475424:A:C	18	1475424	A	C	0.34	1	.	.	.	.	.	0	.	.	.	.	.	.	.	3	0	0	1	chr18_1475424_A/C	chr18:1475424	C	ENSBTAG00000023795	Transcript	intron_variant	MODIFIER	SNV	VAC14	VGNC	-	IN	IN	OUT	OUT	0.0017643	0.0173243	0	0	0	0	0	0	0.0756499	0.0481536	0.000237831
18:1475588:G:A	18	1475588	G	A	0.34	1	.	.	.	.	.	0	.	.	.	.	.	.	.	3	0	0	1	chr18_1475588_G/A	chr18:1475588	A	ENSBTAG00000023795	Transcript	intron_variant	MODIFIER	SNV	VAC14	VGNC	-	IN	IN	OUT	OUT	0.0017643	0.0173243	0	0	0	0	0	0	0.0756499	0.0481536	0.000237831
18:1475943:T:C	18	1475943	T	C	0.44	1	.	.	.	.	.	0	.	.	.	.	.	.	.	3	0	0	1	chr18_1475943_T/C	chr18:1475943	C	ENSBTAG00000023795	Transcript	intron_variant	MODIFIER	SNV	VAC14	VGNC	-	IN	OUT	OUT	OUT	0.0017643	0.0173243	0	0	0	0	0	0	0.0756499	0.0481536	0.000237831
18:1480280:G:T	18	1480280	G	T	0.29	1	.	.	.	.	.	0	.	.	.	.	.	.	.	3	0	0	1	chr18_1480280_G/T	chr18:1480280	T	ENSBTAG00000023795	Transcript	intron_variant	MODIFIER	SNV	VAC14	VGNC	-	IN	IN	OUT	OUT	0.0592043	0.0355436	0.00178746	0.0036194	0	0.0487978	0.00150881	0	0.0529793	0.0539159	0
18:1482503:A:G	18	1482503	A	G	0.43	1	.	.	.	.	.	0	.	.	.	.	.	.	.	3	0	0	1	chr18_1482503_A/G	chr18:1482503	G	ENSBTAG00000023795	Transcript	intron_variant	MODIFIER	SNV	VAC14	VGNC	-	IN	IN	OUT	OUT	0.0876357	0.0882619	0.00188322	0	0	8.73379e-06	0.036734	0	0.0541853	0	0
18:1483191:T:C	18	1483191	T	C	0.37	1	.	.	.	.	.	0	.	.	.	.	.	.	.	3	0	0	1	chr18_1483191_T/C	chr18:1483191	C	ENSBTAG00000023795	Transcript	synonymous_variant	LOW	SNV	VAC14	VGNC	-	IN	OUT	OUT	OUT	0.00661565	0	0.000150831	0	0	0	0	0.00346981	0	0.00223515	0
18:1483984:T:C	18	1483984	T	C	0.43	1	.	.	.	.	.	0	.	.	.	.	.	.	.	3	0	0	1	chr18_1483984_T/C	chr18:1483984	C	ENSBTAG00000023795	Transcript	intron_variant	MODIFIER	SNV	VAC14	VGNC	-	IN	IN	OUT	OUT	0.137169	0.10589	0.0871489	0	0	8.37546e-06	0.0539196	0.078682	0.0533569	0	0
18:1484040:C:T	18	1484040	C	T	0.31	1	.	.	.	.	.	0	.	.	.	.	.	.	.	3	0	0	1	chr18_1484040_C/T	chr18:1484040	T	ENSBTAG00000009358	Transcript	upstream_gene_variant	MODIFIER	SNV	MTSS1L	VGNC	-	IN	IN	OUT	OUT	0.137169	0.10589	0.0871489	0	0	8.37546e-06	0.0539196	0.078682	0.0533569	0	0
18:1484228:A:G	18	1484228	A	G	0.35	1	.	.	.	.	.	0	.	.	.	.	.	.	.	3	0	0	1	chr18_1484228_A/G	chr18:1484228	G	ENSBTAG00000009358	Transcript	upstream_gene_variant	MODIFIER	SNV	MTSS1L	VGNC	-	OUT	OUT	OUT	OUT	0	0	0	0	0	0	0	0	0	0	0
18:1485200:T:C	18	1485200	T	C	0.43	1	.	.	.	.	.	0	.	.	.	.	.	.	.	3	0	0	1	chr18_1485200_T/C	chr18:1485200	C	ENSBTAG00000023795	Transcript	intron_variant	MODIFIER	SNV	VAC14	VGNC	-	IN	OUT	OUT	OUT	0.00498574	0.00832313	0.000192546	0	0	0	0	0	0.0567536	0.00213149	0
18:1485255:G:GC	18	1485255	G	GC	0.31	1	.	.	.	.	.	0	.	.	.	.	.	.	.	3	0	0	1	chr18_1485256_-/C	chr18:1485255-1485256	C	ENSBTAG00000009358	Transcript	upstream_gene_variant	MODIFIER	insertion	MTSS1L	VGNC	-	IN	OUT	OUT	OUT	0.00498574	0.00832313	0.000192546	0	0	0	0	0	0.0567536	0.00213149	0
18:1485770:C:T	18	1485770	C	T	0.27	0.99	0.87	1.34012e-08	.	0.83	1.23175e-07	.	0.86	1.16143e-06	.	0.868405	9.40145e-10	0.868405	5.1848e-07	3	3	0	0	chr18_1485770_C/T	chr18:1485770	T	ENSBTAG00000009358	Transcript	upstream_gene_variant	MODIFIER	SNV	MTSS1L	VGNC	-	IN	OUT	OUT	OUT	0	0.00968921	0.00021425	2.57329e-05	0	0	0	0.000532045	0.000110861	0.000182592	0
18:1487715:C:T	18	1487715	C	T	0.35	1	.	.	.	.	.	0	.	.	.	.	.	.	.	3	0	0	1	chr18_1487715_C/T	chr18:1487715	T	ENSBTAG00000023795	Transcript	3_prime_UTR_variant	MODIFIER	SNV	VAC14	VGNC	-	OUT	OUT	OUT	OUT	0	0	0	0	0	0	0	0	0	0	0
18:1488869:T:C	18	1488869	T	C	0.42	0.99	.	.	.	.	.	0	.	.	.	.	.	.	.	3	0	0	1	chr18_1488869_T/C	chr18:1488869	C	ENSBTAG00000009358	Transcript	upstream_gene_variant	MODIFIER	SNV	MTSS1L	VGNC	-	IN	IN	OUT	OUT	0.179882	0.102656	0.0817961	0.0926226	0.0765591	0.0486668	0.0926593	0.0399728	0.066152	0.0505557	0.0440424
18:1488967:G:A	18	1488967	G	A	0.27	0.98	0.87	1.34012e-08	.	0.83	1.23175e-07	.	0.86	1.16143e-06	.	0.868405	9.40145e-10	0.868405	5.1848e-07	3	3	0	0	chr18_1488967_G/A	chr18:1488967	A	ENSBTAG00000023795	Transcript	downstream_gene_variant	MODIFIER	SNV	VAC14	VGNC	-	IN	IN	OUT	OUT	0.179882	0.102656	0.0817961	0.0926226	0.0765591	0.0486668	0.0926593	0.0399728	0.066152	0.0505557	0.0440424
18:1489712:A:G	18	1489712	A	G	0.43	1	.	.	.	.	.	0	.	.	.	.	.	.	.	3	0	0	1	chr18_1489712_A/G	chr18:1489712	G	ENSBTAG00000009358	Transcript	intron_variant	MODIFIER	SNV	MTSS1L	VGNC	-	IN	OUT	OUT	OUT	0.00582701	0	0	0	0	0	0	0	0	0.00353243	0
18:1489798:C:T	18	1489798	C	T	0.27	0.99	0.87	1.34012e-08	.	0.83	1.23175e-07	.	0.86	1.16143e-06	.	0.868405	9.40145e-10	0.868405	5.1848e-07	3	3	0	0	chr18_1489798_C/T	chr18:1489798	T	ENSBTAG00000023795	Transcript	downstream_gene_variant	MODIFIER	SNV	VAC14	VGNC	-	OUT	OUT	OUT	OUT	0	0	0	0	0	0	0	0	0	0	0
18:1489919:C:T	18	1489919	C	T	0.43	1	.	.	.	.	.	0	.	.	.	.	.	.	.	3	0	0	1	chr18_1489919_C/T	chr18:1489919	T	ENSBTAG00000023795	Transcript	downstream_gene_variant	MODIFIER	SNV	VAC14	VGNC	-	OUT	OUT	OUT	OUT	0	0	0	0	0	0	0	0	0	0	0
18:1489937:T:C	18	1489937	T	C	0.34	1	.	.	.	.	.	0.01	.	.	.	.	.	.	.	3	0	0	1	chr18_1489937_T/C	chr18:1489937	C	ENSBTAG00000009358	Transcript	intron_variant	MODIFIER	SNV	MTSS1L	VGNC	-	OUT	OUT	OUT	OUT	0	0	0	0	0	0	0	0	0	0	0
18:1490283:T:C	18	1490283	T	C	0.43	1	.	.	.	.	.	0	.	.	.	.	.	.	.	3	0	0	1	chr18_1490283_T/C	chr18:1490283	C	ENSBTAG00000023795	Transcript	downstream_gene_variant	MODIFIER	SNV	VAC14	VGNC	-	OUT	OUT	OUT	OUT	0	0	0	0	0	0	0	0	0	0	0
18:1490322:A:G	18	1490322	A	G	0.43	1	.	.	.	.	.	0	.	.	.	.	.	.	.	3	0	0	1	chr18_1490322_A/G	chr18:1490322	G	ENSBTAG00000009358	Transcript	intron_variant	MODIFIER	SNV	MTSS1L	VGNC	-	OUT	OUT	OUT	OUT	0	0	0	0	0	0	0	0	0	0	0
18:1490575:A:G	18	1490575	A	G	0.43	1	.	.	.	.	.	0	.	.	.	.	.	.	.	3	0	0	1	chr18_1490575_A/G	chr18:1490575	G	ENSBTAG00000009358	Transcript	intron_variant	MODIFIER	SNV	MTSS1L	VGNC	-	IN	OUT	OUT	OUT	0	0.00723757	6.92847e-05	0	0	2.12504e-05	0	0.00139461	0.0551133	0	0
18:1491705:A:G	18	1491705	A	G	0.43	1	.	.	.	.	.	0	.	.	.	.	.	.	.	3	0	0	1	chr18_1491705_A/G	chr18:1491705	G	ENSBTAG00000009358	Transcript	upstream_gene_variant	MODIFIER	SNV	MTSS1L	VGNC	-	OUT	OUT	OUT	OUT	0	0	0	0	0	0	0	0	0	0	0
18:1491794:C:T	18	1491794	C	T	0.33	1	.	.	.	.	.	0.01	.	.	.	.	.	.	.	3	0	0	1	chr18_1491794_C/T	chr18:1491794	T	ENSBTAG00000009358	Transcript	intron_variant	MODIFIER	SNV	MTSS1L	VGNC	-	OUT	OUT	OUT	OUT	0	0	0	0	0	0	0	0	0	0	0
18:1492074:C:G	18	1492074	C	G	0.42	1	.	.	.	.	.	0	.	.	.	.	.	.	.	3	0	0	1	chr18_1492074_C/G	chr18:1492074	G	ENSBTAG00000023795	Transcript	downstream_gene_variant	MODIFIER	SNV	VAC14	VGNC	-	OUT	OUT	OUT	OUT	0	0	0	0	0	0	0	0	0	0	0
18:1493934:T:C	18	1493934	T	C	0.43	1	.	.	.	.	.	0	.	.	.	.	.	.	.	3	0	0	1	chr18_1493934_T/C	chr18:1493934	C	ENSBTAG00000009358	Transcript	intron_variant	MODIFIER	SNV	MTSS1L	VGNC	-	OUT	OUT	OUT	OUT	0	0	0	0	0	0	0	0	0	0	0
18:1495176:C:T	18	1495176	C	T	0.3	1	.	.	.	.	.	0	.	.	.	.	.	.	.	3	0	0	1	chr18_1495176_C/T	chr18:1495176	T	ENSBTAG00000009358	Transcript	intron_variant	MODIFIER	SNV	MTSS1L	VGNC	-	IN	IN	OUT	OUT	0.0188285	0.0833338	0	0	0	0	0	0	0.0542532	0.054899	0
18:1495523:C:A	18	1495523	C	A	0.3	1	.	.	.	.	.	0	.	.	.	.	.	.	.	3	0	0	1	chr18_1495523_C/A	chr18:1495523	A	ENSBTAG00000009358	Transcript	intron_variant	MODIFIER	SNV	MTSS1L	VGNC	-	IN	OUT	OUT	OUT	0	0.0181707	7.36346e-05	2.63347e-05	0.000148928	2.4542e-05	0	0.00109333	0.000991457	0	3.35994e-05
18:1495856:G:A	18	1495856	G	A	0.3	1	.	.	.	.	.	0	.	.	.	.	.	.	.	3	0	0	1	chr18_1495856_G/A	chr18:1495856	A	ENSBTAG00000009358	Transcript	intron_variant	MODIFIER	SNV	MTSS1L	VGNC	-	IN	IN	OUT	OUT	0.00636772	0.0640034	0	0.0519818	0	0	0.010441	0	0.0514758	0	0
18:1495865:C:G	18	1495865	C	G	0.29	1	.	.	.	.	.	0	.	.	.	.	.	.	.	3	0	0	1	chr18_1495865_C/G	chr18:1495865	G	ENSBTAG00000009358	Transcript	intron_variant	MODIFIER	SNV	MTSS1L	VGNC	-	IN	IN	OUT	OUT	0.00636772	0.0640034	0	0.0519818	0	0	0.010441	0	0.0514758	0	0
18:1496654:C:G	18	1496654	C	G	0.29	1	.	.	.	.	.	0	.	.	.	.	.	.	.	3	0	0	1	chr18_1496654_C/G	chr18:1496654	G	ENSBTAG00000009358	Transcript	intron_variant	MODIFIER	SNV	MTSS1L	VGNC	-	IN	OUT	OUT	OUT	0	0	0	0	0	0	0	0	0.0533698	0	0
18:1497360:T:A	18	1497360	T	A	0.43	1	.	.	.	.	.	0	.	.	.	.	.	.	.	3	0	0	1	chr18_1497360_T/A	chr18:1497360	A	ENSBTAG00000009358	Transcript	intron_variant	MODIFIER	SNV	MTSS1L	VGNC	-	OUT	OUT	OUT	OUT	0	0	0	0	0	0	0	0	0	0	0
18:1498207:C:T	18	1498207	C	T	0.27	0.99	0.87	1.34012e-08	.	0.83	1.23175e-07	.	0.86	1.16143e-06	.	0.868405	9.40145e-10	0.868405	5.1848e-07	3	3	0	0	chr18_1498207_C/T	chr18:1498207	T	ENSBTAG00000009358	Transcript	intron_variant	MODIFIER	SNV	MTSS1L	VGNC	-	OUT	OUT	OUT	OUT	0	0	0	0	0	0	0	0	0	0	0
18:1498235:A:G	18	1498235	A	G	0.43	1	.	.	.	.	.	0	.	.	.	.	.	.	.	3	0	0	1	chr18_1498235_A/G	chr18:1498235	G	ENSBTAG00000009358	Transcript	intron_variant	MODIFIER	SNV	MTSS1L	VGNC	-	OUT	OUT	OUT	OUT	0	0	0	0	0	0	0	0	0	0	0
18:1498402:T:C	18	1498402	T	C	0.3	1	.	.	.	.	.	0	.	.	.	.	.	.	.	3	0	0	1	chr18_1498402_T/C	chr18:1498402	C	ENSBTAG00000050915	Transcript	downstream_gene_variant	MODIFIER	SNV	-	-	-	OUT	OUT	OUT	OUT	0	0	0	0	0	0	0	0	0	0	0
18:1498437:A:G	18	1498437	A	G	0.43	1	.	.	.	.	.	0	.	.	.	.	.	.	.	3	0	0	1	chr18_1498437_A/G	chr18:1498437	G	ENSBTAG00000009358	Transcript	intron_variant	MODIFIER	SNV	MTSS1L	VGNC	-	OUT	OUT	OUT	OUT	0	0	0	0	0	0	0	0	0	0	0
18:1498648:G:A	18	1498648	G	A	0.3	1	.	.	.	.	.	0	.	.	.	.	.	.	.	3	0	0	1	chr18_1498648_G/A	chr18:1498648	A	ENSBTAG00000050915	Transcript	downstream_gene_variant	MODIFIER	SNV	-	-	-	OUT	OUT	OUT	OUT	0	0	0	0	0	0	0	0	0	0	0
18:1498934:T:G	18	1498934	T	G	0.43	1	.	.	.	.	.	0	.	.	.	.	.	.	.	3	0	0	1	chr18_1498934_T/G	chr18:1498934	G	ENSBTAG00000009358	Transcript	intron_variant	MODIFIER	SNV	MTSS1L	VGNC	-	OUT	OUT	OUT	OUT	0	0	0	0	0	0	0	0	0	0	0
18:1499565:T:C	18	1499565	T	C	0.43	1	.	.	.	.	.	0	.	.	.	.	.	.	.	3	0	0	1	chr18_1499565_T/C	chr18:1499565	C	ENSBTAG00000009358	Transcript	intron_variant	MODIFIER	SNV	MTSS1L	VGNC	-	OUT	OUT	OUT	OUT	0	0	0	0	0	0	0	0	0	0	0
18:1500112:A:G	18	1500112	A	G	0.43	1	.	.	.	.	.	0	.	.	.	.	.	.	.	3	0	0	1	chr18_1500112_A/G	chr18:1500112	G	ENSBTAG00000009358	Transcript	intron_variant	MODIFIER	SNV	MTSS1L	VGNC	-	OUT	OUT	OUT	OUT	0	0	0	0	0	0	0	0	0	0	0
18:1500435:A:T	18	1500435	A	T	0.3	1	.	.	.	.	.	0	.	.	.	.	.	.	.	3	0	0	1	chr18_1500435_A/T	chr18:1500435	T	ENSBTAG00000009358	Transcript	intron_variant	MODIFIER	SNV	MTSS1L	VGNC	-	OUT	OUT	OUT	OUT	0	0	0	0	0	0	0	0	0	0	0
18:1500561:G:A	18	1500561	G	A	0.3	1	.	.	.	.	.	0	.	.	.	.	.	.	.	3	0	0	1	chr18_1500561_G/A	chr18:1500561	A	ENSBTAG00000009358	Transcript	intron_variant	MODIFIER	SNV	MTSS1L	VGNC	-	OUT	OUT	OUT	OUT	0	0	0	0	0	0	0	0	0	0	0
18:1501012:G:A	18	1501012	G	A	0.3	1	.	.	.	.	.	0	.	.	.	.	.	.	.	3	0	0	1	chr18_1501012_G/A	chr18:1501012	A	ENSBTAG00000009358	Transcript	intron_variant	MODIFIER	SNV	MTSS1L	VGNC	-	IN	IN	OUT	OUT	0	0.0193722	0	0	0	0	0	0	0	1.90094e-05	0
18:1501520:G:A	18	1501520	G	A	0.3	1	.	.	.	.	.	0	.	.	.	.	.	.	.	3	0	0	1	chr18_1501520_G/A	chr18:1501520	A	ENSBTAG00000009358	Transcript	intron_variant	MODIFIER	SNV	MTSS1L	VGNC	-	IN	IN	OUT	OUT	0	0.0851549	0	0	0	6.74806e-06	0	0	0.00129364	0	0
18:1501664:G:A	18	1501664	G	A	0.3	1	.	.	.	.	.	0	.	.	.	.	.	.	.	3	0	0	1	chr18_1501664_G/A	chr18:1501664	A	ENSBTAG00000009358	Transcript	intron_variant	MODIFIER	SNV	MTSS1L	VGNC	-	IN	OUT	OUT	OUT	0	0.0851549	0	0	0	6.74806e-06	0	0	0.00129364	0	0
18:1501809:C:G	18	1501809	C	G	0.3	1	.	.	.	.	.	0	.	.	.	.	.	.	.	3	0	0	1	chr18_1501809_C/G	chr18:1501809	G	ENSBTAG00000009358	Transcript	intron_variant	MODIFIER	SNV	MTSS1L	VGNC	-	IN	OUT	OUT	OUT	0	0	0.0450107	0	0	0	0	0	0	0.000167536	0
18:1504087:A:AG	18	1504087	A	AG	0.3	1	.	.	.	.	.	0	.	.	.	.	.	.	.	3	0	0	1	chr18_1504088_-/G	chr18:1504087-1504088	G	ENSBTAG00000009358	Transcript	intron_variant	MODIFIER	insertion	MTSS1L	VGNC	-	OUT	OUT	OUT	OUT	0	0	0	0	0	0	0	0	0	0	0
18:1504112:CTG:C	18	1504112	CTG	C	0.43	1	.	.	.	.	.	0	.	.	.	.	.	.	.	3	0	0	1	chr18_1504113_TG/-	chr18:1504113-1504114	-	ENSBTAG00000009358	Transcript	intron_variant	MODIFIER	deletion	MTSS1L	VGNC	-	OUT	OUT	OUT	OUT	0	0	0	0	0	0	0	0	0	0	0
18:1504669:C:A	18	1504669	C	A	0.35	1	.	.	.	.	.	0	.	.	.	.	.	.	.	3	0	0	1	chr18_1504669_C/A	chr18:1504669	A	ENSBTAG00000009358	Transcript	intron_variant	MODIFIER	SNV	MTSS1L	VGNC	-	OUT	OUT	OUT	OUT	0	0	0	0	0	0	0	0	0	0	0
18:1504762:A:AT	18	1504762	A	AT	0.35	1	.	.	.	.	.	0	.	.	.	.	.	.	.	3	0	0	1	chr18_1504763_-/T	chr18:1504762-1504763	T	ENSBTAG00000009358	Transcript	intron_variant	MODIFIER	insertion	MTSS1L	VGNC	-	OUT	OUT	OUT	OUT	0	0	0	0	0	0	0	0	0	0	0
18:1505365:C:T	18	1505365	C	T	0.3	1	.	.	.	.	.	0	.	.	.	.	.	.	.	3	0	0	1	chr18_1505365_C/T	chr18:1505365	T	ENSBTAG00000050915	Transcript	upstream_gene_variant	MODIFIER	SNV	-	-	-	OUT	OUT	OUT	OUT	0	0	0	0	0	0	0	0	0	0	0
18:1505575:A:G	18	1505575	A	G	0.3	1	.	.	.	.	.	0	.	.	.	.	.	.	.	3	0	0	1	chr18_1505575_A/G	chr18:1505575	G	ENSBTAG00000009358	Transcript	intron_variant	MODIFIER	SNV	MTSS1L	VGNC	-	OUT	OUT	OUT	OUT	0	0	0	0	0	0	0	0	0	0	0
18:1505750:G:A	18	1505750	G	A	0.3	1	.	.	.	.	.	0	.	.	.	.	.	.	.	3	0	0	1	chr18_1505750_G/A	chr18:1505750	A	ENSBTAG00000009358	Transcript	intron_variant	MODIFIER	SNV	MTSS1L	VGNC	-	OUT	OUT	OUT	OUT	0	0	0	0	0	0	0	0	0	0	0
18:1506862:C:T	18	1506862	C	T	0.3	1	.	.	.	.	.	0	.	.	.	.	.	.	.	3	0	0	1	chr18_1506862_C/T	chr18:1506862	T	ENSBTAG00000009357	Transcript	downstream_gene_variant	MODIFIER	SNV	IL34	VGNC	-	OUT	OUT	OUT	OUT	0	0	0	0	0	0	0	0	0	0	0
18:1507655:G:A	18	1507655	G	A	0.3	1	.	.	.	.	.	0	.	.	.	.	.	.	.	3	0	0	1	chr18_1507655_G/A	chr18:1507655	A	ENSBTAG00000009358	Transcript	synonymous_variant	LOW	SNV	MTSS1L	VGNC	-	IN	IN	OUT	OUT	0	0.027478	0	0	0.000126559	1.53286e-05	0	0	5.11983e-05	0	0
18:1507658:G:A	18	1507658	G	A	0.3	1	.	.	.	.	.	0	.	.	.	.	.	.	.	3	0	0	1	chr18_1507658_G/A	chr18:1507658	A	ENSBTAG00000009358	Transcript	synonymous_variant	LOW	SNV	MTSS1L	VGNC	-	IN	IN	OUT	OUT	0	0.027478	0	0	0.000126559	1.53286e-05	0	0	5.11983e-05	0	0
18:1508057:C:G	18	1508057	C	G	0.43	1	.	.	.	.	.	0	.	.	.	.	.	.	.	3	0	0	1	chr18_1508057_C/G	chr18:1508057	G	ENSBTAG00000009358	Transcript	downstream_gene_variant	MODIFIER	SNV	MTSS1L	VGNC	-	IN	OUT	OUT	OUT	0.00463097	0.0189431	0	0.0215035	0.000193245	0.0488127	0.00376562	0.00459814	0	0.00078641	0.000236273
18:1508330:T:C	18	1508330	T	C	0.44	1	.	.	.	.	.	0	.	.	.	.	.	.	.	3	0	0	1	chr18_1508330_T/C	chr18:1508330	C	ENSBTAG00000050915	Transcript	upstream_gene_variant	MODIFIER	SNV	-	-	-	IN	IN	OUT	OUT	0.00463097	0.0189431	0	0.0215035	0.000193245	0.0488127	0.00376562	0.00459814	0	0.00078641	0.000236273
18:1508508:T:C	18	1508508	T	C	0.44	1	.	.	.	.	.	0	.	.	.	.	.	.	.	3	0	0	1	chr18_1508508_T/C	chr18:1508508	C	ENSBTAG00000009357	Transcript	downstream_gene_variant	MODIFIER	SNV	IL34	VGNC	-	OUT	OUT	OUT	OUT	0	0	0	0	0	0	0	0	0	0	0
18:1508817:G:T	18	1508817	G	T	0.29	1	.	.	.	.	.	0	.	.	.	.	.	.	.	3	0	0	1	chr18_1508817_G/T	chr18:1508817	T	ENSBTAG00000009357	Transcript	downstream_gene_variant	MODIFIER	SNV	IL34	VGNC	-	IN	IN	OUT	OUT	0	0.0856691	0.00102324	0.0110838	0	0.048615	0.0391131	0.0218645	0	0.00013441	0
18:1509628:C:G	18	1509628	C	G	0.39	1	.	.	.	.	.	0	.	.	.	.	.	.	.	3	0	0	1	chr18_1509628_C/G	chr18:1509628	G	ENSBTAG00000009357	Transcript	downstream_gene_variant	MODIFIER	SNV	IL34	VGNC	-	IN	IN	OUT	OUT	0	0.0856691	0.00102324	0.0110838	0	0.048615	0.0391131	0.0218645	0	0.00013441	0
18:1509985:C:CT	18	1509985	C	CT	0.39	1	.	.	.	.	.	0	.	.	.	.	.	.	.	3	0	0	1	chr18_1509986_-/T	chr18:1509985-1509986	T	ENSBTAG00000009358	Transcript	downstream_gene_variant	MODIFIER	insertion	MTSS1L	VGNC	-	IN	IN	OUT	OUT	0	0.0856691	0.00102324	0.0110838	0	0.048615	0.0391131	0.0218645	0	0.00013441	0
18:1510171:G:C	18	1510171	G	C	0.37	1	.	.	.	.	.	0.01	.	.	.	.	.	.	.	3	0	0	1	chr18_1510171_G/C	chr18:1510171	C	ENSBTAG00000009357	Transcript	3_prime_UTR_variant	MODIFIER	SNV	IL34	VGNC	-	OUT	OUT	OUT	OUT	0	0	0	0	0	0	0	0	0	0	0
18:1510293:CTTCT:C	18	1510293	CTTCT	C	0.42	0.98	.	.	.	.	.	0.01	.	.	.	.	.	.	.	3	0	0	1	chr18_1510294_TTCT/-	chr18:1510294-1510297	-	ENSBTAG00000009358	Transcript	downstream_gene_variant	MODIFIER	deletion	MTSS1L	VGNC	-	OUT	OUT	OUT	OUT	0	0	0	0	0	0	0	0	0	0	0
18:1510351:T:C	18	1510351	T	C	0.46	1	.	.	.	.	.	0	.	.	.	.	.	.	.	3	0	0	1	chr18_1510351_T/C	chr18:1510351	C	ENSBTAG00000009358	Transcript	downstream_gene_variant	MODIFIER	SNV	MTSS1L	VGNC	-	OUT	OUT	OUT	OUT	0	0	0	0	0	0	0	0	0	0	0
18:1510352:G:T	18	1510352	G	T	0.29	0.97	.	.	.	.	.	0	.	.	.	.	.	.	.	3	0	0	1	chr18_1510352_G/T	chr18:1510352	T	ENSBTAG00000009358	Transcript	downstream_gene_variant	MODIFIER	SNV	MTSS1L	VGNC	-	OUT	OUT	OUT	OUT	0	0	0	0	0	0	0	0	0	0	0
18:1510505:T:C	18	1510505	T	C	0.37	1	.	.	.	.	.	0.01	.	.	.	.	.	.	.	3	0	0	1	chr18_1510505_T/C	chr18:1510505	C	ENSBTAG00000009358	Transcript	downstream_gene_variant	MODIFIER	SNV	MTSS1L	VGNC	-	IN	IN	OUT	OUT	0	0.075806	0	0	0	6.77032e-07	0	0	0.00163056	0.0480457	0
18:1510782:A:G	18	1510782	A	G	0.46	1	.	.	.	.	.	0.01	.	.	.	.	.	.	.	3	0	0	1	chr18_1510782_A/G	chr18:1510782	G	ENSBTAG00000009358	Transcript	downstream_gene_variant	MODIFIER	SNV	MTSS1L	VGNC	-	IN	IN	OUT	OUT	0	0.075806	0	0	0	6.77032e-07	0	0	0.00163056	0.0480457	0
18:1511129:A:G	18	1511129	A	G	0.42	1	.	.	.	.	.	0.01	.	.	.	.	.	.	.	3	0	0	1	chr18_1511129_A/G	chr18:1511129	G	ENSBTAG00000009358	Transcript	downstream_gene_variant	MODIFIER	SNV	MTSS1L	VGNC	-	IN	OUT	OUT	OUT	0	0.0655708	0	0	0	2.5652e-06	0	0	0.00219389	0.0481922	0
18:1511186:C:T	18	1511186	C	T	0.46	1	.	.	.	.	.	0.01	.	.	.	.	.	.	.	3	0	0	1	chr18_1511186_C/T	chr18:1511186	T	ENSBTAG00000009357	Transcript	3_prime_UTR_variant	MODIFIER	SNV	IL34	VGNC	-	IN	OUT	OUT	OUT	0	0.0655708	0	0	0	2.5652e-06	0	0	0.00219389	0.0481922	0
18:1511270:T:G	18	1511270	T	G	0.46	1	.	.	.	.	.	0.01	.	.	.	.	.	.	.	3	0	0	1	chr18_1511270_T/G	chr18:1511270	G	ENSBTAG00000009358	Transcript	downstream_gene_variant	MODIFIER	SNV	MTSS1L	VGNC	-	IN	OUT	OUT	OUT	0	0.0655708	0	0	0	2.5652e-06	0	0	0.00219389	0.0481922	0
18:1511315:C:T	18	1511315	C	T	0.46	1	.	.	.	.	.	0.01	.	.	.	.	.	.	.	3	0	0	1	chr18_1511315_C/T	chr18:1511315	T	ENSBTAG00000009358	Transcript	downstream_gene_variant	MODIFIER	SNV	MTSS1L	VGNC	-	IN	OUT	OUT	OUT	0	0.0655708	0	0	0	2.5652e-06	0	0	0.00219389	0.0481922	0
18:1511607:T:G	18	1511607	T	G	0.46	1	.	.	.	.	.	0.01	.	.	.	.	.	.	.	3	0	0	1	chr18_1511607_T/G	chr18:1511607	G	ENSBTAG00000009357	Transcript	intron_variant	MODIFIER	SNV	IL34	VGNC	-	OUT	OUT	OUT	OUT	0	0	0	0	0	0	0	0	0	0	0
18:1511644:G:A	18	1511644	G	A	0.46	1	.	.	.	.	.	0.01	.	.	.	.	.	.	.	3	0	0	1	chr18_1511644_G/A	chr18:1511644	A	ENSBTAG00000009357	Transcript	intron_variant	MODIFIER	SNV	IL34	VGNC	-	OUT	OUT	OUT	OUT	0	0	0	0	0	0	0	0	0	0	0
18:1511659:TACCCAAGTACATCTCCGCTTCCAGAA:T	18	1511659	TACCCAAGTACATCTCCGCTTCCAGAA	T	0.46	1	.	.	.	.	.	0.01	.	.	.	.	.	.	.	3	0	0	1	chr18_1511660_ACCCAAGTACATCTCCGCTTCCAGAA/-	chr18:1511660-1511685	-	ENSBTAG00000009357	Transcript	intron_variant	MODIFIER	deletion	IL34	VGNC	-	OUT	OUT	OUT	OUT	0	0	0	0	0	0	0	0	0	0	0
18:1511714:T:C	18	1511714	T	C	0.46	1	.	.	.	.	.	0.01	.	.	.	.	.	.	.	3	0	0	1	chr18_1511714_T/C	chr18:1511714	C	ENSBTAG00000009358	Transcript	downstream_gene_variant	MODIFIER	SNV	MTSS1L	VGNC	-	OUT	OUT	OUT	OUT	0	0	0	0	0	0	0	0	0	0	0
18:1512009:A:G	18	1512009	A	G	0.46	1	.	.	.	.	.	0.01	.	.	.	.	.	.	.	3	0	0	1	chr18_1512009_A/G	chr18:1512009	G	ENSBTAG00000009358	Transcript	downstream_gene_variant	MODIFIER	SNV	MTSS1L	VGNC	-	OUT	OUT	OUT	OUT	0	0	0	0	0	0	0	0	0	0	0
18:1512015:G:A	18	1512015	G	A	0.3	0.99	.	.	.	.	.	0	.	.	.	.	.	.	.	3	0	0	1	chr18_1512015_G/A	chr18:1512015	A	ENSBTAG00000009357	Transcript	intron_variant	MODIFIER	SNV	IL34	VGNC	-	OUT	OUT	OUT	OUT	0	0	0	0	0	0	0	0	0	0	0
18:1512401:A:C	18	1512401	A	C	0.46	1	.	.	.	.	.	0.01	.	.	.	.	.	.	.	3	0	0	1	chr18_1512401_A/C	chr18:1512401	C	ENSBTAG00000009358	Transcript	downstream_gene_variant	MODIFIER	SNV	MTSS1L	VGNC	-	IN	IN	OUT	OUT	0	0.0274834	0.000249658	0.000187468	0	2.1008e-05	0	0.00161094	0.0016952	0.000370815	0
18:1512441:A:G	18	1512441	A	G	0.46	1	.	.	.	.	.	0.01	.	.	.	.	.	.	.	3	0	0	1	chr18_1512441_A/G	chr18:1512441	G	ENSBTAG00000009357	Transcript	intron_variant	MODIFIER	SNV	IL34	VGNC	-	IN	IN	OUT	OUT	0	0.0274834	0.000249658	0.000187468	0	2.1008e-05	0	0.00161094	0.0016952	0.000370815	0
18:1512749:C:T	18	1512749	C	T	0.46	1	.	.	.	.	.	0.01	.	.	.	.	.	.	.	3	0	0	1	chr18_1512749_C/T	chr18:1512749	T	ENSBTAG00000009358	Transcript	downstream_gene_variant	MODIFIER	SNV	MTSS1L	VGNC	-	OUT	OUT	OUT	OUT	0	0	0	0	0	0	0	0	0	0	0
18:1512884:A:G	18	1512884	A	G	0.46	1	.	.	.	.	.	0.01	.	.	.	.	.	.	.	3	0	0	1	chr18_1512884_A/G	chr18:1512884	G	ENSBTAG00000009357	Transcript	intron_variant	MODIFIER	SNV	IL34	VGNC	-	OUT	OUT	OUT	OUT	0	0	0	0	0	0	0	0	0	0	0
18:1513058:G:C	18	1513058	G	C	0.46	1	.	.	.	.	.	0.01	.	.	.	.	.	.	.	3	0	0	1	chr18_1513058_G/C	chr18:1513058	C	ENSBTAG00000009357	Transcript	intron_variant	MODIFIER	SNV	IL34	VGNC	-	OUT	OUT	OUT	OUT	0	0	0	0	0	0	0	0	0	0	0
18:1513202:T:C	18	1513202	T	C	0.46	1	.	.	.	.	.	0.01	.	.	.	.	.	.	.	3	0	0	1	chr18_1513202_T/C	chr18:1513202	C	ENSBTAG00000009357	Transcript	intron_variant	MODIFIER	SNV	IL34	VGNC	-	OUT	OUT	OUT	OUT	0	0	0	0	0	0	0	0	0	0	0
18:1513303:T:G	18	1513303	T	G	0.46	1	.	.	.	.	.	0.01	.	.	.	.	.	.	.	3	0	0	1	chr18_1513303_T/G	chr18:1513303	G	ENSBTAG00000009357	Transcript	intron_variant	MODIFIER	SNV	IL34	VGNC	-	OUT	OUT	OUT	OUT	0	0	0	0	0	0	0	0	0	0	0
18:1513410:G:C	18	1513410	G	C	0.4	0.99	.	.	.	.	.	0	.	.	.	.	.	.	.	3	0	0	1	chr18_1513410_G/C	chr18:1513410	C	ENSBTAG00000009357	Transcript	intron_variant	MODIFIER	SNV	IL34	VGNC	-	OUT	OUT	OUT	OUT	0	0	0	0	0	0	0	0	0	0	0
18:1513618:G:A	18	1513618	G	A	0.46	1	.	.	.	.	.	0.01	.	.	.	.	.	.	.	3	0	0	1	chr18_1513618_G/A	chr18:1513618	A	ENSBTAG00000009357	Transcript	intron_variant	MODIFIER	SNV	IL34	VGNC	-	OUT	OUT	OUT	OUT	0	0	0	0	0	0	0	0	0	0	0
18:1513634:G:C	18	1513634	G	C	0.46	1	.	.	.	.	.	0.01	.	.	.	.	.	.	.	3	0	0	1	chr18_1513634_G/C	chr18:1513634	C	ENSBTAG00000009357	Transcript	intron_variant	MODIFIER	SNV	IL34	VGNC	-	OUT	OUT	OUT	OUT	0	0	0	0	0	0	0	0	0	0	0
18:1513643:C:T	18	1513643	C	T	0.46	1	.	.	.	.	.	0.01	.	.	.	.	.	.	.	3	0	0	1	chr18_1513643_C/T	chr18:1513643	T	ENSBTAG00000009357	Transcript	intron_variant	MODIFIER	SNV	IL34	VGNC	-	OUT	OUT	OUT	OUT	0	0	0	0	0	0	0	0	0	0	0
18:1513673:T:C	18	1513673	T	C	0.46	1	.	.	.	.	.	0.01	.	.	.	.	.	.	.	3	0	0	1	chr18_1513673_T/C	chr18:1513673	C	ENSBTAG00000009357	Transcript	intron_variant	MODIFIER	SNV	IL34	VGNC	-	OUT	OUT	OUT	OUT	0	0	0	0	0	0	0	0	0	0	0
18:1513851:G:A	18	1513851	G	A	0.46	1	.	.	.	.	.	0.01	.	.	.	.	.	.	.	3	0	0	1	chr18_1513851_G/A	chr18:1513851	A	ENSBTAG00000009357	Transcript	intron_variant	MODIFIER	SNV	IL34	VGNC	-	OUT	OUT	OUT	OUT	0	0	0	0	0	0	0	0	0	0	0
18:1513869:GCGCTGGCCCCACGCC:G	18	1513869	GCGCTGGCCCCACGCC	G	0.29	0.99	.	.	.	.	.	0	.	.	.	.	.	.	.	3	0	0	1	chr18_1513870_CGCTGGCCCCACGCC/-	chr18:1513870-1513884	-	ENSBTAG00000009357	Transcript	intron_variant	MODIFIER	deletion	IL34	VGNC	-	OUT	OUT	OUT	OUT	0	0	0	0	0	0	0	0	0	0	0
18:1513924:C:T	18	1513924	C	T	0.46	1	.	.	.	.	.	0.01	.	.	.	.	.	.	.	3	0	0	1	chr18_1513924_C/T	chr18:1513924	T	ENSBTAG00000009357	Transcript	intron_variant	MODIFIER	SNV	IL34	VGNC	-	OUT	OUT	OUT	OUT	0	0	0	0	0	0	0	0	0	0	0
18:1514046:T:TGTC	18	1514046	T	TGTC	0.46	1	.	.	.	.	.	0.01	.	.	.	.	.	.	.	3	0	0	1	chr18_1514047_-/GTC	chr18:1514046-1514047	GTC	ENSBTAG00000009357	Transcript	intron_variant	MODIFIER	insertion	IL34	VGNC	-	OUT	OUT	OUT	OUT	0	0	0	0	0	0	0	0	0	0	0
18:1514143:C:T	18	1514143	C	T	0.46	1	.	.	.	.	.	0.01	.	.	.	.	.	.	.	3	0	0	1	chr18_1514143_C/T	chr18:1514143	T	ENSBTAG00000009357	Transcript	intron_variant	MODIFIER	SNV	IL34	VGNC	-	OUT	OUT	OUT	OUT	0	0	0	0	0	0	0	0	0	0	0
18:1514800:C:A	18	1514800	C	A	0.27	0.99	0.87	1.97503e-08	.	0.83	1.17811e-07	.	0.86	1.02303e-06	.	0.869884	1.0826e-09	0.869884	4.48604e-07	3	3	0	0	chr18_1514800_C/A	chr18:1514800	A	ENSBTAG00000009357	Transcript	intron_variant	MODIFIER	SNV	IL34	VGNC	-	OUT	OUT	OUT	OUT	0	0	0	0	0	0	0	0	0	0	0
18:1515475:G:A	18	1515475	G	A	0.46	1	.	.	.	.	.	0.01	.	.	.	.	.	.	.	3	0	0	1	chr18_1515475_G/A	chr18:1515475	A	ENSBTAG00000009357	Transcript	intron_variant	MODIFIER	SNV	IL34	VGNC	-	OUT	OUT	OUT	OUT	0	0	0	0	0	0	0	0	0	0	0
18:1515813:G:A	18	1515813	G	A	0.46	1	.	.	.	.	.	0.01	.	.	.	.	.	.	.	3	0	0	1	chr18_1515813_G/A	chr18:1515813	A	ENSBTAG00000009357	Transcript	intron_variant	MODIFIER	SNV	IL34	VGNC	-	OUT	OUT	OUT	OUT	0	0	0	0	0	0	0	0	0	0	0
18:1515954:CG:C	18	1515954	CG	C	0.46	1	.	.	.	.	.	0.01	.	.	.	.	.	.	.	3	0	0	1	chr18_1515955_G/-	chr18:1515955	-	ENSBTAG00000009357	Transcript	intron_variant	MODIFIER	deletion	IL34	VGNC	-	OUT	OUT	OUT	OUT	0	0	0	0	0	0	0	0	0	0	0
18:1515957:ACGG:A	18	1515957	ACGG	A	0.46	1	.	.	.	.	.	0.01	.	.	.	.	.	.	.	3	0	0	1	chr18_1515958_CGG/-	chr18:1515958-1515960	-	ENSBTAG00000009357	Transcript	intron_variant	MODIFIER	deletion	IL34	VGNC	-	OUT	OUT	OUT	OUT	0	0	0	0	0	0	0	0	0	0	0
18:1517288:C:T	18	1517288	C	T	0.41	1	.	.	.	.	.	0	.	.	.	.	.	.	.	3	0	0	1	chr18_1517288_C/T	chr18:1517288	T	ENSBTAG00000009357	Transcript	intron_variant	MODIFIER	SNV	IL34	VGNC	-	IN	OUT	OUT	OUT	0	0.102292	0.0856988	0.0121752	0.0388675	0.0485853	0.0273191	0.105002	0.0502438	0.0453807	0
18:1517385:T:C	18	1517385	T	C	0.29	0.99	.	.	.	.	.	0	.	.	.	.	.	.	.	3	0	0	1	chr18_1517385_T/C	chr18:1517385	C	ENSBTAG00000009357	Transcript	intron_variant	MODIFIER	SNV	IL34	VGNC	-	IN	IN	OUT	OUT	0	0.102292	0.0856988	0.0121752	0.0388675	0.0485853	0.0273191	0.105002	0.0502438	0.0453807	0
18:1517492:A:G	18	1517492	A	G	0.46	1	.	.	.	.	.	0.01	.	.	.	.	.	.	.	3	0	0	1	chr18_1517492_A/G	chr18:1517492	G	ENSBTAG00000009357	Transcript	intron_variant	MODIFIER	SNV	IL34	VGNC	-	OUT	OUT	OUT	OUT	0	0	0	0	0	0	0	0	0	0	0
18:1517903:G:A	18	1517903	G	A	0.34	0.99	.	.	.	.	.	0	.	.	.	.	.	.	.	3	0	0	1	chr18_1517903_G/A	chr18:1517903	A	ENSBTAG00000009357	Transcript	intron_variant	MODIFIER	SNV	IL34	VGNC	-	OUT	OUT	OUT	OUT	0	0	0	0	0	0	0	0	0	0	0
18:1518609:A:G	18	1518609	A	G	0.46	1	.	.	.	.	.	0.01	.	.	.	.	.	.	.	3	0	0	1	chr18_1518609_A/G	chr18:1518609	G	ENSBTAG00000009357	Transcript	intron_variant	MODIFIER	SNV	IL34	VGNC	-	OUT	OUT	OUT	OUT	0	0	0	0	0	0	0	0	0	0	0
18:1518661:A:G	18	1518661	A	G	0.46	1	.	.	.	.	.	0.01	.	.	.	.	.	.	.	3	0	0	1	chr18_1518661_A/G	chr18:1518661	G	ENSBTAG00000009357	Transcript	intron_variant	MODIFIER	SNV	IL34	VGNC	-	OUT	OUT	OUT	OUT	0	0	0	0	0	0	0	0	0	0	0
18:1518690:C:A	18	1518690	C	A	0.45	1	.	.	.	.	.	0	.	.	.	.	.	.	.	3	0	0	1	chr18_1518690_C/A	chr18:1518690	A	ENSBTAG00000009357	Transcript	intron_variant	MODIFIER	SNV	IL34	VGNC	-	OUT	OUT	OUT	OUT	0	0	0	0	0	0	0	0	0	0	0
18:1518832:C:G	18	1518832	C	G	0.46	1	.	.	.	.	.	0.01	.	.	.	.	.	.	.	3	0	0	1	chr18_1518832_C/G	chr18:1518832	G	ENSBTAG00000009357	Transcript	intron_variant	MODIFIER	SNV	IL34	VGNC	-	OUT	OUT	OUT	OUT	0	0	0	0	0	0	0	0	0	0	0
18:1518985:G:A	18	1518985	G	A	0.46	1	.	.	.	.	.	0.01	.	.	.	.	.	.	.	3	0	0	1	chr18_1518985_G/A	chr18:1518985	A	ENSBTAG00000009357	Transcript	intron_variant	MODIFIER	SNV	IL34	VGNC	-	OUT	OUT	OUT	OUT	0	0	0	0	0	0	0	0	0	0	0
18:1519007:C:T	18	1519007	C	T	0.46	1	.	.	.	.	.	0.01	.	.	.	.	.	.	.	3	0	0	1	chr18_1519007_C/T	chr18:1519007	T	ENSBTAG00000009357	Transcript	intron_variant	MODIFIER	SNV	IL34	VGNC	-	OUT	OUT	OUT	OUT	0	0	0	0	0	0	0	0	0	0	0
18:1519073:C:T	18	1519073	C	T	0.46	1	.	.	.	.	.	0.01	.	.	.	.	.	.	.	3	0	0	1	chr18_1519073_C/T	chr18:1519073	T	ENSBTAG00000009357	Transcript	intron_variant	MODIFIER	SNV	IL34	VGNC	-	OUT	OUT	OUT	OUT	0	0	0	0	0	0	0	0	0	0	0
18:1519280:C:A	18	1519280	C	A	0.46	1	.	.	.	.	.	0.01	.	.	.	.	.	.	.	3	0	0	1	chr18_1519280_C/A	chr18:1519280	A	ENSBTAG00000009357	Transcript	intron_variant	MODIFIER	SNV	IL34	VGNC	-	IN	OUT	OUT	OUT	0	0.0170016	0	0	9.07702e-05	1.89384e-05	0	0.000852431	0.0544453	0	0
18:1519287:A:G	18	1519287	A	G	0.46	1	.	.	.	.	.	0.01	.	.	.	.	.	.	.	3	0	0	1	chr18_1519287_A/G	chr18:1519287	G	ENSBTAG00000009357	Transcript	intron_variant	MODIFIER	SNV	IL34	VGNC	-	IN	OUT	OUT	OUT	0	0.0170016	0	0	9.07702e-05	1.89384e-05	0	0.000852431	0.0544453	0	0
18:1519299:C:G	18	1519299	C	G	0.46	1	.	.	.	.	.	0.01	.	.	.	.	.	.	.	3	0	0	1	chr18_1519299_C/G	chr18:1519299	G	ENSBTAG00000009357	Transcript	intron_variant	MODIFIER	SNV	IL34	VGNC	-	IN	OUT	OUT	OUT	0	0.0170016	0	0	9.07702e-05	1.89384e-05	0	0.000852431	0.0544453	0	0
18:1519431:TG:T	18	1519431	TG	T	0.46	1	.	.	.	.	.	0.01	.	.	.	.	.	.	.	3	0	0	1	chr18_1519432_G/-	chr18:1519432	-	ENSBTAG00000009357	Transcript	intron_variant	MODIFIER	deletion	IL34	VGNC	-	IN	OUT	OUT	OUT	0	0.0170016	0	0	9.07702e-05	1.89384e-05	0	0.000852431	0.0544453	0	0
18:1519816:T:A	18	1519816	T	A	0.46	1	.	.	.	.	.	0.01	.	.	.	.	.	.	.	3	0	0	1	chr18_1519816_T/A	chr18:1519816	A	ENSBTAG00000009357	Transcript	intron_variant	MODIFIER	SNV	IL34	VGNC	-	OUT	OUT	OUT	OUT	0	0	0	0	0	0	0	0	0	0	0
18:1520022:C:G	18	1520022	C	G	0.29	0.99	.	.	.	.	.	0	.	.	.	.	.	.	.	3	0	0	1	chr18_1520022_C/G	chr18:1520022	G	ENSBTAG00000009357	Transcript	intron_variant	MODIFIER	SNV	IL34	VGNC	-	OUT	OUT	OUT	OUT	0	0	0	0	0	0	0	0	0	0	0
18:1520673:A:G	18	1520673	A	G	0.46	1	.	.	.	.	.	0.01	.	.	.	.	.	.	.	3	0	0	1	chr18_1520673_A/G	chr18:1520673	G	ENSBTAG00000009357	Transcript	intron_variant	MODIFIER	SNV	IL34	VGNC	-	OUT	OUT	OUT	OUT	0	0	0	0	0	0	0	0	0	0	0
18:1521364:AT:A	18	1521364	AT	A	0.46	1	.	.	.	.	.	0.01	.	.	.	.	.	.	.	3	0	0	1	chr18_1521365_T/-	chr18:1521365	-	ENSBTAG00000009357	Transcript	intron_variant	MODIFIER	deletion	IL34	VGNC	-	IN	IN	OUT	OUT	0	0.0361701	0	0	0	9.96715e-06	0	0	0.0567827	0	0
18:1521494:A:G	18	1521494	A	G	0.46	1	.	.	.	.	.	0.01	.	.	.	.	.	.	.	3	0	0	1	chr18_1521494_A/G	chr18:1521494	G	ENSBTAG00000009357	Transcript	intron_variant	MODIFIER	SNV	IL34	VGNC	-	OUT	OUT	OUT	OUT	0	0	0	0	0	0	0	0	0	0	0
18:1522489:C:T	18	1522489	C	T	0.41	1	.	.	.	.	.	0	.	.	.	.	.	.	.	3	0	0	1	chr18_1522489_C/T	chr18:1522489	T	ENSBTAG00000009357	Transcript	upstream_gene_variant	MODIFIER	SNV	IL34	VGNC	-	IN	IN	OUT	OUT	0.05083	0.107936	0.083266	0.042112	0.0755522	0.0485765	0.0961619	0.0911929	0.0543814	0.0625518	0.000608818
18:1522517:A:C	18	1522517	A	C	0.46	1	.	.	.	.	.	0.01	.	.	.	.	.	.	.	3	0	0	1	chr18_1522517_A/C	chr18:1522517	C	ENSBTAG00000009357	Transcript	upstream_gene_variant	MODIFIER	SNV	IL34	VGNC	-	IN	IN	OUT	OUT	0.05083	0.107936	0.083266	0.042112	0.0755522	0.0485765	0.0961619	0.0911929	0.0543814	0.0625518	0.000608818
18:1522619:C:G	18	1522619	C	G	0.46	1	.	.	.	.	.	0.01	.	.	.	.	.	.	.	3	0	0	1	chr18_1522619_C/G	chr18:1522619	G	ENSBTAG00000009357	Transcript	intron_variant	MODIFIER	SNV	IL34	VGNC	-	OUT	OUT	OUT	OUT	0	0	0	0	0	0	0	0	0	0	0
18:1524576:C:A	18	1524576	C	A	0.34	0.99	.	.	.	.	.	0.01	.	.	.	.	.	.	.	3	0	0	1	chr18_1524576_C/A	chr18:1524576	A	ENSBTAG00000009357	Transcript	upstream_gene_variant	MODIFIER	SNV	IL34	VGNC	-	OUT	OUT	OUT	OUT	0	0	0	0	0	0	0	0	0	0	0
18:1525768:A:G	18	1525768	A	G	0.46	1	.	.	.	.	.	0.01	.	.	.	.	.	.	.	3	0	0	1	chr18_1525768_A/G	chr18:1525768	G	ENSBTAG00000009357	Transcript	intron_variant	MODIFIER	SNV	IL34	VGNC	-	OUT	OUT	OUT	OUT	0	0	0	0	0	0	0	0	0	0	0
18:1526507:A:G	18	1526507	A	G	0.46	1	.	.	.	.	.	0.01	.	.	.	.	.	.	.	3	0	0	1	chr18_1526507_A/G	chr18:1526507	G	ENSBTAG00000009357	Transcript	upstream_gene_variant	MODIFIER	SNV	IL34	VGNC	-	IN	IN	OUT	OUT	0.0172219	0	0.0881595	0	0	0.0486195	0	0.0797051	0	0	0
18:1527102:T:C	18	1527102	T	C	0.44	1	.	.	.	.	.	0	.	.	.	.	.	.	.	3	0	0	1	chr18_1527102_T/C	chr18:1527102	C	ENSBTAG00000009357	Transcript	intron_variant	MODIFIER	SNV	IL34	VGNC	-	OUT	OUT	OUT	OUT	0	0	0	0	0	0	0	0	0	0	0
18:1527170:T:A	18	1527170	T	A	0.46	1	.	.	.	.	.	0.01	.	.	.	.	.	.	.	3	0	0	1	chr18_1527170_T/A	chr18:1527170	A	ENSBTAG00000009357	Transcript	upstream_gene_variant	MODIFIER	SNV	IL34	VGNC	-	OUT	OUT	OUT	OUT	0	0	0	0	0	0	0	0	0	0	0
18:1527515:T:C	18	1527515	T	C	0.44	1	.	.	.	.	.	0	.	.	.	.	.	.	.	3	0	0	1	chr18_1527515_T/C	chr18:1527515	C	ENSBTAG00000009357	Transcript	intron_variant	MODIFIER	SNV	IL34	VGNC	-	OUT	OUT	OUT	OUT	0	0	0	0	0	0	0	0	0	0	0
18:1528031:T:C	18	1528031	T	C	0.46	1	.	.	.	.	.	0.01	.	.	.	.	.	.	.	3	0	0	1	chr18_1528031_T/C	chr18:1528031	C	ENSBTAG00000009357	Transcript	intron_variant	MODIFIER	SNV	IL34	VGNC	-	OUT	OUT	OUT	OUT	0	0	0	0	0	0	0	0	0	0	0
18:1528090:T:C	18	1528090	T	C	0.46	1	.	.	.	.	.	0.01	.	.	.	.	.	.	.	3	0	0	1	chr18_1528090_T/C	chr18:1528090	C	ENSBTAG00000009357	Transcript	intron_variant	MODIFIER	SNV	IL34	VGNC	-	OUT	OUT	OUT	OUT	0	0	0	0	0	0	0	0	0	0	0
18:1528160:C:CA	18	1528160	C	CA	0.47	0.9	.	.	.	.	.	0.01	.	.	.	.	.	.	.	3	0	0	1	chr18_1528161_-/A	chr18:1528160-1528161	A	ENSBTAG00000009357	Transcript	intron_variant	MODIFIER	insertion	IL34	VGNC	-	OUT	OUT	OUT	OUT	0	0	0	0	0	0	0	0	0	0	0
18:1528821:A:C	18	1528821	A	C	0.46	1	.	.	.	.	.	0.01	.	.	.	.	.	.	.	3	0	0	1	chr18_1528821_A/C	chr18:1528821	C	ENSBTAG00000009357	Transcript	intron_variant	MODIFIER	SNV	IL34	VGNC	-	IN	OUT	OUT	OUT	0.00068205	0	0	0.00689703	0.000203155	0.000209527	0	0	0.00067158	0.00134906	2.49357e-05
18:1529373:TA:T	18	1529373	TA	T	0.46	1	.	.	.	.	.	0.01	.	.	.	.	.	.	.	3	0	0	1	chr18_1529374_A/-	chr18:1529374	-	ENSBTAG00000009357	Transcript	intron_variant	MODIFIER	deletion	IL34	VGNC	-	OUT	OUT	OUT	OUT	0	0	0	0	0	0	0	0	0	0	0
18:1529610:T:C	18	1529610	T	C	0.46	1	.	.	.	.	.	0.01	.	.	.	.	.	.	.	3	0	0	1	chr18_1529610_T/C	chr18:1529610	C	ENSBTAG00000009357	Transcript	intron_variant	MODIFIER	SNV	IL34	VGNC	-	OUT	OUT	OUT	OUT	0	0	0	0	0	0	0	0	0	0	0
18:1529793:G:A	18	1529793	G	A	0.46	1	.	.	.	.	.	0.01	.	.	.	.	.	.	.	3	0	0	1	chr18_1529793_G/A	chr18:1529793	A	ENSBTAG00000009357	Transcript	intron_variant	MODIFIER	SNV	IL34	VGNC	-	OUT	OUT	OUT	OUT	0	0	0	0	0	0	0	0	0	0	0
18:1529815:GTGGTGTATATAGAAGTAGAAATATAACGTTGCACACATGAAACA:G	18	1529815	GTGGTGTATATAGAAGTAGAAATATAACGTTGCACACATGAAACA	G	0.46	1	.	.	.	.	.	0.01	.	.	.	.	.	.	.	3	0	0	1	chr18_1529816_TGGTGTATATAGAAGTAGAAATATAACGTTGCACACATGAAACA/-	chr18:1529816-1529859	-	ENSBTAG00000009357	Transcript	intron_variant	MODIFIER	deletion	IL34	VGNC	-	OUT	OUT	OUT	OUT	0	0	0	0	0	0	0	0	0	0	0
18:1529944:A:ATG	18	1529944	A	ATG	0.46	1	.	.	.	.	.	0.01	.	.	.	.	.	.	.	3	0	0	1	chr18_1529945_-/TG	chr18:1529944-1529945	TG	ENSBTAG00000009357	Transcript	intron_variant	MODIFIER	insertion	IL34	VGNC	-	OUT	OUT	OUT	OUT	0	0	0	0	0	0	0	0	0	0	0
18:1530037:A:C	18	1530037	A	C	0.46	1	.	.	.	.	.	0.01	.	.	.	.	.	.	.	3	0	0	1	chr18_1530037_A/C	chr18:1530037	C	ENSBTAG00000009357	Transcript	intron_variant	MODIFIER	SNV	IL34	VGNC	-	OUT	OUT	OUT	OUT	0	0	0	0	0	0	0	0	0	0	0
18:1530601:G:C	18	1530601	G	C	0.41	1	.	.	.	.	.	0	.	.	.	.	.	.	.	3	0	0	1	chr18_1530601_G/C	chr18:1530601	C	ENSBTAG00000009357	Transcript	intron_variant	MODIFIER	SNV	IL34	VGNC	-	OUT	OUT	OUT	OUT	0	0	0	0	0	0	0	0	0	0	0
18:1530744:T:C	18	1530744	T	C	0.46	1	.	.	.	.	.	0.01	.	.	.	.	.	.	.	3	0	0	1	chr18_1530744_T/C	chr18:1530744	C	ENSBTAG00000009357	Transcript	intron_variant	MODIFIER	SNV	IL34	VGNC	-	IN	IN	OUT	OUT	0	0	0.0654567	0	0	0.048729	0	0	0	0	0.0436974
18:1530764:T:C	18	1530764	T	C	0.46	1	.	.	.	.	.	0.01	.	.	.	.	.	.	.	3	0	0	1	chr18_1530764_T/C	chr18:1530764	C	ENSBTAG00000009357	Transcript	intron_variant	MODIFIER	SNV	IL34	VGNC	-	IN	IN	OUT	OUT	0	0	0.0654567	0	0	0.048729	0	0	0	0	0.0436974
18:1530839:G:A	18	1530839	G	A	0.46	1	.	.	.	.	.	0.01	.	.	.	.	.	.	.	3	0	0	1	chr18_1530839_G/A	chr18:1530839	A	ENSBTAG00000009357	Transcript	intron_variant	MODIFIER	SNV	IL34	VGNC	-	IN	IN	OUT	OUT	0	0	0.0654567	0	0	0.048729	0	0	0	0	0.0436974
18:1530933:C:G	18	1530933	C	G	0.46	1	.	.	.	.	.	0.01	.	.	.	.	.	.	.	3	0	0	1	chr18_1530933_C/G	chr18:1530933	G	ENSBTAG00000009357	Transcript	intron_variant	MODIFIER	SNV	IL34	VGNC	-	IN	OUT	OUT	OUT	0	0	0.0654567	0	0	0.048729	0	0	0	0	0.0436974
18:1531019:C:T	18	1531019	C	T	0.46	1	.	.	.	.	.	0.01	.	.	.	.	.	.	.	3	0	0	1	chr18_1531019_C/T	chr18:1531019	T	ENSBTAG00000009357	Transcript	intron_variant	MODIFIER	SNV	IL34	VGNC	-	OUT	OUT	OUT	OUT	0	0	0	0	0	0	0	0	0	0	0
18:1531041:A:C	18	1531041	A	C	0.46	1	.	.	.	.	.	0.01	.	.	.	.	.	.	.	3	0	0	1	chr18_1531041_A/C	chr18:1531041	C	ENSBTAG00000009357	Transcript	intron_variant	MODIFIER	SNV	IL34	VGNC	-	OUT	OUT	OUT	OUT	0	0	0	0	0	0	0	0	0	0	0
18:1531051:A:C	18	1531051	A	C	0.46	1	.	.	.	.	.	0.01	.	.	.	.	.	.	.	3	0	0	1	chr18_1531051_A/C	chr18:1531051	C	ENSBTAG00000009357	Transcript	intron_variant	MODIFIER	SNV	IL34	VGNC	-	OUT	OUT	OUT	OUT	0	0	0	0	0	0	0	0	0	0	0
18:1531068:T:C	18	1531068	T	C	0.46	1	.	.	.	.	.	0.01	.	.	.	.	.	.	.	3	0	0	1	chr18_1531068_T/C	chr18:1531068	C	ENSBTAG00000009357	Transcript	intron_variant	MODIFIER	SNV	IL34	VGNC	-	OUT	OUT	OUT	OUT	0	0	0	0	0	0	0	0	0	0	0
18:1531084:A:G	18	1531084	A	G	0.46	1	.	.	.	.	.	0.01	.	.	.	.	.	.	.	3	0	0	1	chr18_1531084_A/G	chr18:1531084	G	ENSBTAG00000009357	Transcript	intron_variant	MODIFIER	SNV	IL34	VGNC	-	OUT	OUT	OUT	OUT	0	0	0	0	0	0	0	0	0	0	0
18:1531094:G:A	18	1531094	G	A	0.41	1	.	.	.	.	.	0	.	.	.	.	.	.	.	3	0	0	1	chr18_1531094_G/A	chr18:1531094	A	ENSBTAG00000009357	Transcript	intron_variant	MODIFIER	SNV	IL34	VGNC	-	OUT	OUT	OUT	OUT	0	0	0	0	0	0	0	0	0	0	0
18:1531386:A:G	18	1531386	A	G	0.46	1	.	.	.	.	.	0.01	.	.	.	.	.	.	.	3	0	0	1	chr18_1531386_A/G	chr18:1531386	G	ENSBTAG00000009357	Transcript	intron_variant	MODIFIER	SNV	IL34	VGNC	-	IN	OUT	OUT	OUT	0	0	0	0	0	0	0	0	0	0	0
18:1531394:T:G	18	1531394	T	G	0.46	1	.	.	.	.	.	0.01	.	.	.	.	.	.	.	3	0	0	1	chr18_1531394_T/G	chr18:1531394	G	ENSBTAG00000009357	Transcript	intron_variant	MODIFIER	SNV	IL34	VGNC	-	IN	OUT	OUT	OUT	0	0	0	0	0	0	0	0	0	0	0
18:1531441:G:A	18	1531441	G	A	0.46	1	.	.	.	.	.	0.01	.	.	.	.	.	.	.	3	0	0	1	chr18_1531441_G/A	chr18:1531441	A	ENSBTAG00000009357	Transcript	intron_variant	MODIFIER	SNV	IL34	VGNC	-	IN	OUT	OUT	OUT	0	0	0	0	0	0	0	0	0	0	0
18:1531646:T:C	18	1531646	T	C	0.46	1	.	.	.	.	.	0.01	.	.	.	.	.	.	.	3	0	0	1	chr18_1531646_T/C	chr18:1531646	C	ENSBTAG00000009357	Transcript	intron_variant	MODIFIER	SNV	IL34	VGNC	-	OUT	OUT	OUT	OUT	0	0	0	0	0	0	0	0	0	0	0
18:1532250:C:A	18	1532250	C	A	0.46	1	.	.	.	.	.	0.01	.	.	.	.	.	.	.	3	0	0	1	chr18_1532250_C/A	chr18:1532250	A	ENSBTAG00000009357	Transcript	intron_variant	MODIFIER	SNV	IL34	VGNC	-	OUT	OUT	OUT	OUT	0	0	0	0	0	0	0	0	0	0	0
18:1532481:A:G	18	1532481	A	G	0.46	1	.	.	.	.	.	0.01	.	.	.	.	.	.	.	3	0	0	1	chr18_1532481_A/G	chr18:1532481	G	ENSBTAG00000009357	Transcript	intron_variant	MODIFIER	SNV	IL34	VGNC	-	OUT	OUT	OUT	OUT	0	0	0	0	0	0	0	0	0	0	0
18:1532517:T:C	18	1532517	T	C	0.46	1	.	.	.	.	.	0.01	.	.	.	.	.	.	.	3	0	0	1	chr18_1532517_T/C	chr18:1532517	C	ENSBTAG00000009357	Transcript	intron_variant	MODIFIER	SNV	IL34	VGNC	-	OUT	OUT	OUT	OUT	0	0	0	0	0	0	0	0	0	0	0
18:1532564:C:T	18	1532564	C	T	0.46	1	.	.	.	.	.	0.01	.	.	.	.	.	.	.	3	0	0	1	chr18_1532564_C/T	chr18:1532564	T	ENSBTAG00000009357	Transcript	intron_variant	MODIFIER	SNV	IL34	VGNC	-	OUT	OUT	OUT	OUT	0	0	0	0	0	0	0	0	0	0	0
18:1532876:GT:G	18	1532876	GT	G	0.45	1	.	.	.	.	.	0.01	.	.	.	.	.	.	.	3	0	0	1	chr18_1532877_T/-	chr18:1532877	-	ENSBTAG00000009357	Transcript	intron_variant	MODIFIER	deletion	IL34	VGNC	-	OUT	OUT	OUT	OUT	0	0	0	0	0	0	0	0	0	0	0
18:1532912:C:T	18	1532912	C	T	0.46	1	.	.	.	.	.	0.01	.	.	.	.	.	.	.	3	0	0	1	chr18_1532912_C/T	chr18:1532912	T	ENSBTAG00000009357	Transcript	intron_variant	MODIFIER	SNV	IL34	VGNC	-	OUT	OUT	OUT	OUT	0	0	0	0	0	0	0	0	0	0	0
18:1532977:A:G	18	1532977	A	G	0.46	1	.	.	.	.	.	0.01	.	.	.	.	.	.	.	3	0	0	1	chr18_1532977_A/G	chr18:1532977	G	ENSBTAG00000009357	Transcript	intron_variant	MODIFIER	SNV	IL34	VGNC	-	OUT	OUT	OUT	OUT	0	0	0	0	0	0	0	0	0	0	0
18:1533143:T:C	18	1533143	T	C	0.46	1	.	.	.	.	.	0.01	.	.	.	.	.	.	.	3	0	0	1	chr18_1533143_T/C	chr18:1533143	C	ENSBTAG00000009357	Transcript	intron_variant	MODIFIER	SNV	IL34	VGNC	-	OUT	OUT	OUT	OUT	0	0	0	0	0	0	0	0	0	0	0
18:1533302:G:A	18	1533302	G	A	0.46	1	.	.	.	.	.	0.01	.	.	.	.	.	.	.	3	0	0	1	chr18_1533302_G/A	chr18:1533302	A	ENSBTAG00000009357	Transcript	intron_variant	MODIFIER	SNV	IL34	VGNC	-	OUT	OUT	OUT	OUT	0	0	0	0	0	0	0	0	0	0	0
18:1533931:AT:A	18	1533931	AT	A	0.46	1	.	.	.	.	.	0.01	.	.	.	.	.	.	.	3	0	0	1	chr18_1533932_T/-	chr18:1533932	-	ENSBTAG00000009357	Transcript	intron_variant	MODIFIER	deletion	IL34	VGNC	-	OUT	OUT	OUT	OUT	0	0	0	0	0	0	0	0	0	0	0
18:1533956:A:G	18	1533956	A	G	0.46	1	.	.	.	.	.	0.01	.	.	.	.	.	.	.	3	0	0	1	chr18_1533956_A/G	chr18:1533956	G	ENSBTAG00000009357	Transcript	intron_variant	MODIFIER	SNV	IL34	VGNC	-	OUT	OUT	OUT	OUT	0	0	0	0	0	0	0	0	0	0	0
18:1534000:G:A	18	1534000	G	A	0.46	1	.	.	.	.	.	0.01	.	.	.	.	.	.	.	3	0	0	1	chr18_1534000_G/A	chr18:1534000	A	ENSBTAG00000009357	Transcript	intron_variant	MODIFIER	SNV	IL34	VGNC	-	OUT	OUT	OUT	OUT	0	0	0	0	0	0	0	0	0	0	0
18:1534301:C:T	18	1534301	C	T	0.46	1	.	.	.	.	.	0.01	.	.	.	.	.	.	.	3	0	0	1	chr18_1534301_C/T	chr18:1534301	T	ENSBTAG00000009357	Transcript	intron_variant	MODIFIER	SNV	IL34	VGNC	-	OUT	OUT	OUT	OUT	0	0	0	0	0	0	0	0	0	0	0
18:1534312:A:C	18	1534312	A	C	0.46	1	.	.	.	.	.	0.01	.	.	.	.	.	.	.	3	0	0	1	chr18_1534312_A/C	chr18:1534312	C	ENSBTAG00000009357	Transcript	intron_variant	MODIFIER	SNV	IL34	VGNC	-	OUT	OUT	OUT	OUT	0	0	0	0	0	0	0	0	0	0	0
18:1534364:T:C	18	1534364	T	C	0.27	0.99	0.87	2.3333e-08	.	0.83	1.16648e-07	.	0.86	1.17814e-06	.	0.869725	1.15635e-09	0.869725	4.9376e-07	3	3	0	0	chr18_1534364_T/C	chr18:1534364	C	ENSBTAG00000009357	Transcript	intron_variant	MODIFIER	SNV	IL34	VGNC	-	OUT	OUT	OUT	OUT	0	0	0	0	0	0	0	0	0	0	0
18:1534866:G:A	18	1534866	G	A	0.29	0.99	.	.	.	.	.	0	.	.	.	.	.	.	.	3	0	0	1	chr18_1534866_G/A	chr18:1534866	A	ENSBTAG00000009357	Transcript	intron_variant	MODIFIER	SNV	IL34	VGNC	-	OUT	OUT	OUT	OUT	0	0	0	0	0	0	0	0	0	0	0
18:1534871:T:C	18	1534871	T	C	0.46	1	.	.	.	.	.	0.01	.	.	.	.	.	.	.	3	0	0	1	chr18_1534871_T/C	chr18:1534871	C	ENSBTAG00000009357	Transcript	intron_variant	MODIFIER	SNV	IL34	VGNC	-	OUT	OUT	OUT	OUT	0	0	0	0	0	0	0	0	0	0	0
18:1535628:G:C	18	1535628	G	C	0.46	1	.	.	.	.	.	0.01	.	.	.	.	.	.	.	3	0	0	1	chr18_1535628_G/C	chr18:1535628	C	ENSBTAG00000009357	Transcript	intron_variant	MODIFIER	SNV	IL34	VGNC	-	OUT	OUT	OUT	OUT	0	0	0	0	0	0	0	0	0	0	0
18:1535824:A:G	18	1535824	A	G	0.46	1	.	.	.	.	.	0.01	.	.	.	.	.	.	.	3	0	0	1	chr18_1535824_A/G	chr18:1535824	G	ENSBTAG00000009357	Transcript	intron_variant	MODIFIER	SNV	IL34	VGNC	-	IN	IN	OUT	OUT	0	0	0	0.00681992	0.00017225	0.0488941	0	0.00120318	0.00144941	0.0017142	0
18:1536042:T:C	18	1536042	T	C	0.46	1	.	.	.	.	.	0.01	.	.	.	.	.	.	.	3	0	0	1	chr18_1536042_T/C	chr18:1536042	C	ENSBTAG00000009357	Transcript	intron_variant	MODIFIER	SNV	IL34	VGNC	-	IN	IN	OUT	OUT	0	0	0	0.00681992	0.00017225	0.0488941	0	0.00120318	0.00144941	0.0017142	0
18:1536275:T:C	18	1536275	T	C	0.46	1	.	.	.	.	.	0.01	.	.	.	.	.	.	.	3	0	0	1	chr18_1536275_T/C	chr18:1536275	C	ENSBTAG00000009357	Transcript	intron_variant	MODIFIER	SNV	IL34	VGNC	-	IN	IN	OUT	OUT	0	0	0	0.00681992	0.00017225	0.0488941	0	0.00120318	0.00144941	0.0017142	0
18:1536799:C:T	18	1536799	C	T	0.39	1	.	.	.	.	.	0.02	.	.	.	.	.	.	.	3	0	0	1	chr18_1536799_C/T	chr18:1536799	T	ENSBTAG00000009357	Transcript	intron_variant	MODIFIER	SNV	IL34	VGNC	-	IN	IN	OUT	OUT	0	0	0	0.00681992	0.00017225	0.0488941	0	0.00120318	0.00144941	0.0017142	0
18:1536815:A:G	18	1536815	A	G	0.39	1	.	.	.	.	.	0.02	.	.	.	.	.	.	.	3	0	0	1	chr18_1536815_A/G	chr18:1536815	G	ENSBTAG00000009357	Transcript	intron_variant	MODIFIER	SNV	IL34	VGNC	-	IN	IN	OUT	OUT	0	0	0	0.00681992	0.00017225	0.0488941	0	0.00120318	0.00144941	0.0017142	0
18:1537235:C:CT	18	1537235	C	CT	0.39	1	.	.	.	.	.	0.02	.	.	.	.	.	.	.	3	0	0	1	chr18_1537236_-/T	chr18:1537235-1537236	T	ENSBTAG00000009357	Transcript	intron_variant	MODIFIER	insertion	IL34	VGNC	-	OUT	OUT	OUT	OUT	0	0	0	0	0	0	0	0	0	0	0
18:1537599:TTCTG:T	18	1537599	TTCTG	T	0.34	0.99	.	.	.	.	.	0	.	.	.	.	.	.	.	3	0	0	1	chr18_1537600_TCTG/-	chr18:1537600-1537603	-	ENSBTAG00000009357	Transcript	intron_variant	MODIFIER	deletion	IL34	VGNC	-	OUT	OUT	OUT	OUT	0	0	0	0	0	0	0	0	0	0	0
18:1537763:A:AT	18	1537763	A	AT	0.46	1	.	.	.	.	.	0.01	.	.	.	.	.	.	.	3	0	0	1	chr18_1537764_-/T	chr18:1537763-1537764	T	ENSBTAG00000009357	Transcript	intron_variant	MODIFIER	insertion	IL34	VGNC	-	OUT	OUT	OUT	OUT	0	0	0	0	0	0	0	0	0	0	0
18:1538262:C:T	18	1538262	C	T	0.29	0.99	.	.	.	.	.	0	.	.	.	.	.	.	.	3	0	0	1	chr18_1538262_C/T	chr18:1538262	T	ENSBTAG00000009357	Transcript	intron_variant	MODIFIER	SNV	IL34	VGNC	-	OUT	OUT	OUT	OUT	0	0	0	0	0	0	0	0	0	0	0
18:1538336:A:G	18	1538336	A	G	0.46	1	.	.	.	.	.	0.01	.	.	.	.	.	.	.	3	0	0	1	chr18_1538336_A/G	chr18:1538336	G	ENSBTAG00000009357	Transcript	intron_variant	MODIFIER	SNV	IL34	VGNC	-	OUT	OUT	OUT	OUT	0	0	0	0	0	0	0	0	0	0	0
18:1538943:C:A	18	1538943	C	A	0.46	1	.	.	.	.	.	0.01	.	.	.	.	.	.	.	3	0	0	1	chr18_1538943_C/A	chr18:1538943	A	ENSBTAG00000009357	Transcript	intron_variant	MODIFIER	SNV	IL34	VGNC	-	IN	IN	OUT	OUT	0	0	0.0891849	0.0033905	0.057359	0.000175565	0.0417877	0	0.000173131	0.00168098	0
18:1539958:T:C	18	1539958	T	C	0.5	0.99	.	.	.	.	.	0	.	.	.	.	.	.	.	3	0	0	1	chr18_1539958_T/C	chr18:1539958	C	ENSBTAG00000009357	Transcript	intron_variant	MODIFIER	SNV	IL34	VGNC	-	IN	IN	OUT	OUT	0.0218648	0.00774211	0	0	0.0773181	2.55435e-05	0	0.0867295	0	0	0
18:1567358:C:A	18	1567358	C	A	0.26	1	0.94	4.08957e-10	.	0.87	8.25032e-08	.	0.93	2.64305e-07	.	0.941709	4.36667e-10	0.941709	8.44921e-08	3	3	2	0	chr18_1567358_C/A	chr18:1567358	A	ENSBTAG00000009357	Transcript	intron_variant	MODIFIER	SNV	IL34	VGNC	-	OUT	OUT	OUT	OUT	0	0	0	0	0	0	0	0	0	0	0
18:1573037:T:G	18	1573037	T	G	0.26	1	0.94	4.01869e-10	.	0.86	7.23068e-08	0	0.93	3.6522e-07	.	0.940503	4.65335e-10	0.940503	9.08361e-08	3	3	2	1	chr18_1573037_T/G	chr18:1573037	G	ENSBTAG00000009357	Transcript	upstream_gene_variant	MODIFIER	SNV	IL34	VGNC	-	OUT	OUT	OUT	OUT	0	0	0	0	0	0	0	0	0	0	0
18:1657708:G:T	18	1657708	G	T	0.26	1	0.95	6.05955e-10	.	0.87	2.76878e-07	.	0.94	4.51125e-07	.	0.947939	9.61034e-10	0.947939	2.01029e-07	3	3	2	0	chr18_1657708_G/T	chr18:1657708	T	ENSBTAG00000012985	Transcript	upstream_gene_variant	MODIFIER	SNV	FUK	VGNC	-	OUT	OUT	OUT	OUT	0	0	0	0	0	0	0	0	0	0	0
18:1658553:T:C	18	1658553	T	C	0.27	1	0.99	1.41601e-10	0.01	0.83	3.75303e-07	.	0.98	4.71548e-08	0	0.992164	4.16739e-10	0.992164	4.19209e-08	3	3	2	2	chr18_1658553_T/C	chr18:1658553	C	ENSBTAG00000012985	Transcript	upstream_gene_variant	MODIFIER	SNV	FUK	VGNC	-	OUT	OUT	OUT	OUT	0	0	0	0	0	0	0	0	0	0	0
18:1658554:C:T	18	1658554	C	T	0.27	1	0.99	1.41601e-10	0.01	0.83	3.75303e-07	.	0.98	4.71548e-08	.	0.992164	4.16739e-10	0.992164	4.19209e-08	3	3	2	1	chr18_1658554_C/T	chr18:1658554	T	ENSBTAG00000012985	Transcript	upstream_gene_variant	MODIFIER	SNV	FUK	VGNC	-	OUT	OUT	OUT	OUT	0	0	0	0	0	0	0	0	0	0	0
18:1660381:T:G	18	1660381	T	G	0.29	1	0.88	7.20764e-09	.	.	.	.	0.87	2.9951e-07	.	0.880902	1.3806e-06	0.880902	4.36274e-06	3	2	0	0	chr18_1660381_T/G	chr18:1660381	G	ENSBTAG00000012985	Transcript	upstream_gene_variant	MODIFIER	SNV	FUK	VGNC	-	IN	IN	OUT	OUT	0.18155	0.102388	0.0817927	0.116082	0.0766101	0.0486403	0.0905207	0.0373086	0.0661926	0.0496357	0.000500896
18:1661135:T:TG	18	1661135	T	TG	0.26	1	0.95	6.05955e-10	.	0.87	2.76878e-07	.	0.94	4.51125e-07	.	0.947939	9.61034e-10	0.947939	2.01029e-07	3	3	2	0	chr18_1661136_-/G	chr18:1661135-1661136	G	ENSBTAG00000012985	Transcript	upstream_gene_variant	MODIFIER	insertion	FUK	VGNC	-	OUT	OUT	OUT	OUT	0	0	0	0	0	0	0	0	0	0	0
18:1661593:G:A	18	1661593	G	A	0.27	1	0.99	1.41601e-10	0.01	0.83	3.75303e-07	.	0.98	4.71548e-08	.	0.992164	4.16739e-10	0.992164	4.19209e-08	3	3	2	1	chr18_1661593_G/A	chr18:1661593	A	ENSBTAG00000012985	Transcript	upstream_gene_variant	MODIFIER	SNV	FUK	VGNC	-	IN	IN	OUT	OUT	0	0	0	0	0	0	0	0	0	0.0480752	0
18:1662522:C:T	18	1662522	C	T	0.27	1	0.99	1.41601e-10	0.01	0.83	3.75303e-07	.	0.98	4.71548e-08	.	0.992164	4.16739e-10	0.992164	4.19209e-08	3	3	2	1	chr18_1662522_C/T	chr18:1662522	T	-	-	intergenic_variant	MODIFIER	SNV	-	-	-	OUT	OUT	OUT	OUT	0	0	0	0	0	0	0	0	0	0	0
18:1663760:C:T	18	1663760	C	T	0.27	1	0.99	1.41601e-10	0.01	0.83	3.75303e-07	.	0.98	4.71548e-08	.	0.992164	4.16739e-10	0.992164	4.19209e-08	3	3	2	1	chr18_1663760_C/T	chr18:1663760	T	-	-	intergenic_variant	MODIFIER	SNV	-	-	-	OUT	OUT	OUT	OUT	0	0	0	0	0	0	0	0	0	0	0
18:1663954:G:A	18	1663954	G	A	0.27	1	0.99	1.41601e-10	0.01	0.83	3.75303e-07	.	0.98	4.71548e-08	.	0.992164	4.16739e-10	0.992164	4.19209e-08	3	3	2	1	chr18_1663954_G/A	chr18:1663954	A	-	-	intergenic_variant	MODIFIER	SNV	-	-	-	OUT	OUT	OUT	OUT	0	0	0	0	0	0	0	0	0	0	0
18:1664041:G:C	18	1664041	G	C	0.27	1	0.99	1.41601e-10	0.01	0.83	3.75303e-07	.	0.98	4.71548e-08	.	0.992164	4.16739e-10	0.992164	4.19209e-08	3	3	2	1	chr18_1664041_G/C	chr18:1664041	C	-	-	intergenic_variant	MODIFIER	SNV	-	-	-	OUT	OUT	OUT	OUT	0	0	0	0	0	0	0	0	0	0	0
18:1664107:C:A	18	1664107	C	A	0.27	1	0.99	1.41601e-10	0.01	0.83	3.75303e-07	.	0.98	4.71548e-08	.	0.992164	4.16739e-10	0.992164	4.19209e-08	3	3	2	1	chr18_1664107_C/A	chr18:1664107	A	-	-	intergenic_variant	MODIFIER	SNV	-	-	-	OUT	OUT	OUT	OUT	0	0	0	0	0	0	0	0	0	0	0
18:1664233:C:G	18	1664233	C	G	0.27	1	0.99	1.41601e-10	0.01	0.83	3.75303e-07	.	0.98	4.71548e-08	.	0.992164	4.16739e-10	0.992164	4.19209e-08	3	3	2	1	chr18_1664233_C/G	chr18:1664233	G	-	-	intergenic_variant	MODIFIER	SNV	-	-	-	OUT	OUT	OUT	OUT	0	0	0	0	0	0	0	0	0	0	0
18:1664338:C:G	18	1664338	C	G	0.27	1	0.99	1.41601e-10	0.01	0.83	3.75303e-07	.	0.98	4.71548e-08	.	0.992164	4.16739e-10	0.992164	4.19209e-08	3	3	2	1	chr18_1664338_C/G	chr18:1664338	G	-	-	intergenic_variant	MODIFIER	SNV	-	-	-	OUT	OUT	OUT	OUT	0	0	0	0	0	0	0	0	0	0	0
18:1664416:A:G	18	1664416	A	G	0.27	1	1	1.33367e-10	0.01	0.83	3.4144e-07	.	0.98	2.43879e-08	0.01	0.995733	3.62064e-10	0.995733	2.67308e-08	3	3	2	2	chr18_1664416_A/G	chr18:1664416	G	-	-	intergenic_variant	MODIFIER	SNV	-	-	-	OUT	OUT	OUT	OUT	0	0	0	0	0	0	0	0	0	0	0
18:1664566:G:T	18	1664566	G	T	0.27	1	1	1.33367e-10	0.01	0.83	3.4144e-07	.	0.98	2.43879e-08	0.01	0.995733	3.62064e-10	0.995733	2.67308e-08	3	3	2	2	chr18_1664566_G/T	chr18:1664566	T	-	-	intergenic_variant	MODIFIER	SNV	-	-	-	OUT	OUT	OUT	OUT	0	0	0	0	0	0	0	0	0	0	0
18:1664827:C:T	18	1664827	C	T	0.27	1	1	1.33367e-10	0.01	0.83	3.4144e-07	.	0.98	2.43879e-08	0.01	0.995733	3.62064e-10	0.995733	2.67308e-08	3	3	2	2	chr18_1664827_C/T	chr18:1664827	T	-	-	intergenic_variant	MODIFIER	SNV	-	-	-	OUT	OUT	OUT	OUT	0	0	0	0	0	0	0	0	0	0	0
18:1665058:C:T	18	1665058	C	T	0.27	1	1	1.33367e-10	0.01	0.83	3.4144e-07	.	0.98	2.43879e-08	0.01	0.995733	3.62064e-10	0.995733	2.67308e-08	3	3	2	2	chr18_1665058_C/T	chr18:1665058	T	-	-	intergenic_variant	MODIFIER	SNV	-	-	-	OUT	OUT	OUT	OUT	0	0	0	0	0	0	0	0	0	0	0
18:1665100:C:A	18	1665100	C	A	0.27	1	1	1.33367e-10	0.01	0.83	3.4144e-07	.	0.98	2.43879e-08	0.01	0.995733	3.62064e-10	0.995733	2.67308e-08	3	3	2	2	chr18_1665100_C/A	chr18:1665100	A	-	-	intergenic_variant	MODIFIER	SNV	-	-	-	OUT	OUT	OUT	OUT	0	0	0	0	0	0	0	0	0	0	0
18:1665101:C:T	18	1665101	C	T	0.27	1	1	1.33367e-10	0.01	0.83	3.4144e-07	.	0.98	2.43879e-08	0.01	0.995733	3.62064e-10	0.995733	2.67308e-08	3	3	2	2	chr18_1665101_C/T	chr18:1665101	T	-	-	intergenic_variant	MODIFIER	SNV	-	-	-	OUT	OUT	OUT	OUT	0	0	0	0	0	0	0	0	0	0	0
18:1665334:C:T	18	1665334	C	T	0.29	1	0.88	6.68304e-09	.	.	.	.	0.87	1.79034e-07	.	0.883999	1.21981e-06	0.883999	3.05051e-06	3	2	0	0	chr18_1665334_C/T	chr18:1665334	T	-	-	intergenic_variant	MODIFIER	SNV	-	-	-	OUT	OUT	OUT	OUT	0	0	0	0	0	0	0	0	0	0	0
18:1665419:T:C	18	1665419	T	C	0.29	1	0.88	6.68304e-09	.	.	.	.	0.87	1.79034e-07	.	0.883999	1.21981e-06	0.883999	3.05051e-06	3	2	0	0	chr18_1665419_T/C	chr18:1665419	C	-	-	intergenic_variant	MODIFIER	SNV	-	-	-	OUT	OUT	OUT	OUT	0	0	0	0	0	0	0	0	0	0	0
18:1665443:G:T	18	1665443	G	T	0.29	1	0.88	6.68304e-09	.	.	.	.	0.87	1.79034e-07	.	0.883999	1.21981e-06	0.883999	3.05051e-06	3	2	0	0	chr18_1665443_G/T	chr18:1665443	T	-	-	intergenic_variant	MODIFIER	SNV	-	-	-	OUT	OUT	OUT	OUT	0	0	0	0	0	0	0	0	0	0	0
18:1665685:A:G	18	1665685	A	G	0.29	1	0.88	6.68304e-09	.	.	.	.	0.87	1.79034e-07	.	0.883999	1.21981e-06	0.883999	3.05051e-06	3	2	0	0	chr18_1665685_A/G	chr18:1665685	G	-	-	intergenic_variant	MODIFIER	SNV	-	-	-	IN	IN	OUT	OUT	0	0	0	0	0	0.0486283	0	0	0	0	0.0436166
18:1666082:G:A	18	1666082	G	A	0.29	1	0.88	6.68304e-09	.	.	.	.	0.87	1.79034e-07	.	0.883999	1.21981e-06	0.883999	3.05051e-06	3	2	0	0	chr18_1666082_G/A	chr18:1666082	A	-	-	intergenic_variant	MODIFIER	SNV	-	-	-	OUT	OUT	OUT	OUT	0	0	0	0	0	0	0	0	0	0	0
18:1666237:C:T	18	1666237	C	T	0.27	1	1	1.33367e-10	0.01	0.83	3.4144e-07	.	0.98	2.43879e-08	0.01	0.995733	3.62064e-10	0.995733	2.67308e-08	3	3	2	2	chr18_1666237_C/T	chr18:1666237	T	-	-	intergenic_variant	MODIFIER	SNV	-	-	-	OUT	OUT	OUT	OUT	0	0	0	0	0	0	0	0	0	0	0
18:1666285:T:C	18	1666285	T	C	0.29	1	0.88	6.68304e-09	.	.	.	.	0.87	1.79034e-07	.	0.883999	1.21981e-06	0.883999	3.05051e-06	3	2	0	0	chr18_1666285_T/C	chr18:1666285	C	-	-	intergenic_variant	MODIFIER	SNV	-	-	-	OUT	OUT	OUT	OUT	0	0	0	0	0	0	0	0	0	0	0
18:1666614:G:A	18	1666614	G	A	0.29	1	0.88	6.68304e-09	.	.	.	.	0.87	1.79034e-07	.	0.883999	1.21981e-06	0.883999	3.05051e-06	3	2	0	0	chr18_1666614_G/A	chr18:1666614	A	-	-	intergenic_variant	MODIFIER	SNV	-	-	-	IN	IN	OUT	OUT	0	0.111129	0	0	0.037382	2.2417e-05	0	0	0	0	0
18:1666912:A:G	18	1666912	A	G	0.29	1	0.88	5.02134e-09	.	.	.	.	0.87	1.37088e-07	.	0.884948	8.18877e-07	0.884948	2.08158e-06	3	2	0	0	chr18_1666912_A/G	chr18:1666912	G	-	-	intergenic_variant	MODIFIER	SNV	-	-	-	OUT	OUT	OUT	OUT	0	0	0	0	0	0	0	0	0	0	0
18:1667917:TTTATG:T	18	1667917	TTTATG	T	0.27	1	1	9.7052e-11	0.01	0.82	2.3925e-07	.	0.98	1.82585e-08	0.01	0.996926	2.07026e-10	0.996926	1.77241e-08	3	3	2	2	chr18_1667918_TTATG/-	chr18:1667918-1667922	-	-	-	intergenic_variant	MODIFIER	deletion	-	-	-	OUT	OUT	OUT	OUT	0	0	0	0	0	0	0	0	0	0	0
18:1667953:A:AT	18	1667953	A	AT	0.29	1	0.88	5.02134e-09	.	.	.	.	0.87	1.37088e-07	.	0.884948	8.18877e-07	0.884948	2.08158e-06	3	2	0	0	chr18_1667954_-/T	chr18:1667953-1667954	T	-	-	intergenic_variant	MODIFIER	insertion	-	-	-	OUT	OUT	OUT	OUT	0	0	0	0	0	0	0	0	0	0	0
18:1668156:G:T	18	1668156	G	T	0.29	1	0.88	5.02134e-09	.	.	.	.	0.87	1.37088e-07	.	0.884948	8.18877e-07	0.884948	2.08158e-06	3	2	0	0	chr18_1668156_G/T	chr18:1668156	T	-	-	intergenic_variant	MODIFIER	SNV	-	-	-	OUT	OUT	OUT	OUT	0	0	0	0	0	0	0	0	0	0	0
18:1668231:T:G	18	1668231	T	G	0.27	1	1	9.7052e-11	0.01	0.82	2.3925e-07	.	0.98	1.82585e-08	0.01	0.996926	2.07026e-10	0.996926	1.77241e-08	3	3	2	2	chr18_1668231_T/G	chr18:1668231	G	-	-	intergenic_variant	MODIFIER	SNV	-	-	-	OUT	OUT	OUT	OUT	0	0	0	0	0	0	0	0	0	0	0
18:1668232:C:T	18	1668232	C	T	0.27	1	1	9.7052e-11	0.01	0.82	2.3925e-07	.	0.98	1.82585e-08	0.01	0.996926	2.07026e-10	0.996926	1.77241e-08	3	3	2	2	chr18_1668232_C/T	chr18:1668232	T	-	-	intergenic_variant	MODIFIER	SNV	-	-	-	OUT	OUT	OUT	OUT	0	0	0	0	0	0	0	0	0	0	0
18:1668291:A:C	18	1668291	A	C	0.29	1	0.88	9.63967e-09	.	.	.	.	0.86	2.90052e-07	.	0.876438	2.30173e-06	0.876438	8.07665e-06	3	2	0	0	chr18_1668291_A/C	chr18:1668291	C	-	-	intergenic_variant	MODIFIER	SNV	-	-	-	OUT	OUT	OUT	OUT	0	0	0	0	0	0	0	0	0	0	0
18:1668361:C:G	18	1668361	C	G	0.29	1	0.88	5.02134e-09	.	.	.	.	0.87	1.37088e-07	.	0.884948	8.18877e-07	0.884948	2.08158e-06	3	2	0	0	chr18_1668361_C/G	chr18:1668361	G	-	-	intergenic_variant	MODIFIER	SNV	-	-	-	OUT	OUT	OUT	OUT	0	0	0	0	0	0	0	0	0	0	0
18:1670604:T:TG	18	1670604	T	TG	0.29	1	0.88	5.02134e-09	.	.	.	.	0.87	1.37088e-07	.	0.884948	8.18877e-07	0.884948	2.08158e-06	3	2	0	0	chr18_1670606_-/GAC	chr18:1670605-1670606	GAC	-	-	intergenic_variant	MODIFIER	insertion	-	-	-	OUT	OUT	OUT	OUT	0	0	0	0	0	0	0	0	0	0	0
18:1670605:T:TGAC	18	1670605	T	TGAC	0.29	1	0.88	5.02134e-09	.	.	.	.	0.87	1.37088e-07	.	0.884948	8.18877e-07	0.884948	2.08158e-06	3	2	0	0	chr18_1670606_-/GAC	chr18:1670605-1670606	GAC	-	-	intergenic_variant	MODIFIER	insertion	-	-	-	OUT	OUT	OUT	OUT	0	0	0	0	0	0	0	0	0	0	0
18:1671243:TG:T	18	1671243	TG	T	0.29	1	0.89	2.08983e-09	.	.	.	.	0.88	7.91129e-08	.	0.888185	4.90448e-07	0.888185	1.09043e-06	3	2	0	0	chr18_1671244_G/-	chr18:1671244	-	-	-	intergenic_variant	MODIFIER	deletion	-	-	-	OUT	OUT	OUT	OUT	0	0	0	0	0	0	0	0	0	0	0
18:1672221:G:A	18	1672221	G	A	0.29	1	0.89	2.08983e-09	.	.	.	.	0.88	7.91129e-08	.	0.888185	4.90448e-07	0.888185	1.09043e-06	3	2	0	0	chr18_1672221_G/A	chr18:1672221	A	-	-	intergenic_variant	MODIFIER	SNV	-	-	-	OUT	OUT	OUT	OUT	0	0	0	0	0	0	0	0	0	0	0
18:1673649:A:AT	18	1673649	A	AT	0.27	1	1	3.58564e-11	0.03	0.82	1.40088e-07	.	0.99	9.98303e-09	0.02	1	1.18628e-10	1	8.74794e-09	3	3	2	2	chr18_1673650_-/T	chr18:1673649-1673650	T	-	-	intergenic_variant	MODIFIER	insertion	-	-	-	OUT	OUT	OUT	OUT	0	0	0	0	0	0	0	0	0	0	0
18:1673657:C:T	18	1673657	C	T	0.27	1	1	3.58564e-11	0.03	0.82	1.40088e-07	.	0.99	9.98303e-09	0.02	1	1.18628e-10	1	8.74794e-09	3	3	2	2	chr18_1673657_C/T	chr18:1673657	T	-	-	intergenic_variant	MODIFIER	SNV	-	-	-	OUT	OUT	OUT	OUT	0	0	0	0	0	0	0	0	0	0	0
18:1673736:A:G	18	1673736	A	G	0.27	1	1	3.58564e-11	0.03	0.82	1.40088e-07	.	0.99	9.98303e-09	0.02	1	1.18628e-10	1	8.74794e-09	3	3	2	2	chr18_1673736_A/G	chr18:1673736	G	-	-	intergenic_variant	MODIFIER	SNV	-	-	-	OUT	OUT	OUT	OUT	0	0	0	0	0	0	0	0	0	0	0
18:1676562:T:G	18	1676562	T	G	0.7	1	0.86	1.75396e-08	.	.	.	.	0.87	4.19122e-07	.	0.864032	3.5721e-06	0.864032	8.39773e-06	3	2	0	0	chr18_1676562_T/G	chr18:1676562	G	-	-	intergenic_variant	MODIFIER	SNV	-	-	-	OUT	OUT	OUT	OUT	0	0	0	0	0	0	0	0	0	0	0
18:1677314:G:A	18	1677314	G	A	0.27	1	1	3.58564e-11	0.03	0.82	1.40088e-07	.	0.99	9.98303e-09	0.02	1	1.18628e-10	1	8.74794e-09	3	3	2	2	chr18_1677314_G/A	chr18:1677314	A	-	-	intergenic_variant	MODIFIER	SNV	-	-	-	OUT	OUT	OUT	OUT	0	0	0	0	0	0	0	0	0	0	0
18:1677444:T:C	18	1677444	T	C	0.7	1	0.86	1.75396e-08	.	.	.	.	0.87	4.19122e-07	.	0.864032	3.5721e-06	0.864032	8.39773e-06	3	2	0	0	chr18_1677444_T/C	chr18:1677444	C	-	-	intergenic_variant	MODIFIER	SNV	-	-	-	IN	IN	OUT	OUT	0.181431	0.102362	0.0816248	0.115965	0.0765671	0.0486396	0.0902787	0.0371934	0.0657915	0.0496403	0.0442256
18:1677812:A:G	18	1677812	A	G	0.7	1	0.86	1.75396e-08	.	.	.	.	0.87	4.19122e-07	.	0.864032	3.5721e-06	0.864032	8.39773e-06	3	2	0	0	chr18_1677812_A/G	chr18:1677812	G	-	-	intergenic_variant	MODIFIER	SNV	-	-	-	IN	IN	OUT	OUT	0.181431	0.102362	0.0816248	0.115965	0.0765671	0.0486396	0.0902787	0.0371934	0.0657915	0.0496403	0.0442256
18:1678425:G:A	18	1678425	G	A	0.73	1	0.98	1.27452e-10	0.01	0.83	1.03775e-07	.	1	1.51923e-08	0.01	0.984151	4.83859e-10	0.984151	3.07845e-08	3	3	2	2	chr18_1678425_G/A	chr18:1678425	A	-	-	intergenic_variant	MODIFIER	SNV	-	-	-	IN	IN	OUT	OUT	0.181431	0.102362	0.0816248	0.115965	0.0765671	0.0486396	0.0902787	0.0371934	0.0657915	0.0496403	0.0442256
18:1678818:T:C	18	1678818	T	C	0.73	1	0.98	1.64201e-10	.	0.82	3.12259e-07	.	0.99	2.68116e-08	0.01	0.977719	5.03531e-10	0.977719	7.03776e-08	3	3	2	1	chr18_1678818_T/C	chr18:1678818	C	-	-	intergenic_variant	MODIFIER	SNV	-	-	-	IN	OUT	OUT	OUT	0.181431	0.102362	0.0816248	0.115965	0.0765671	0.0486396	0.0902787	0.0371934	0.0657915	0.0496403	0.0442256
18:1679876:A:T	18	1679876	A	T	0.26	1	0.95	2.2987e-10	.	0.86	1.26701e-07	.	0.94	1.10922e-07	.	0.953811	3.91672e-10	0.953811	4.69867e-08	3	3	2	0	chr18_1679876_A/T	chr18:1679876	T	-	-	intergenic_variant	MODIFIER	SNV	-	-	-	IN	IN	OUT	OUT	0.0770439	0	0.0412432	0	0	0.000235952	0	0.0831842	0.0522117	0.0538624	0
18:1679890:G:A	18	1679890	G	A	0.27	1	1	3.58564e-11	0.03	0.82	1.40088e-07	.	0.99	9.98303e-09	0.02	1	1.18628e-10	1	8.74794e-09	3	3	2	2	chr18_1679890_G/A	chr18:1679890	A	-	-	intergenic_variant	MODIFIER	SNV	-	-	-	IN	IN	OUT	OUT	0.0770439	0	0.0412432	0	0	0.000235952	0	0.0831842	0.0522117	0.0538624	0
18:1680202:C:CGAACTTGGAAAGAGAGGAGCT	18	1680202	C	CGAACTTGGAAAGAGAGGAGCT	0.27	1	1	3.58564e-11	0.03	0.82	1.40088e-07	.	0.99	9.98303e-09	0.02	1	1.18628e-10	1	8.74794e-09	3	3	2	2	chr18_1680203_-/GAACTTGGAAAGAGAGGAGCT	chr18:1680202-1680203	GAACTTGGAAAGAGAGGAGCT	-	-	intergenic_variant	MODIFIER	insertion	-	-	-	OUT	OUT	OUT	OUT	0	0	0	0	0	0	0	0	0	0	0
18:1680314:A:G	18	1680314	A	G	0.73	1	0.98	1.64201e-10	.	0.82	3.12259e-07	.	0.99	2.68116e-08	0.01	0.977719	5.03531e-10	0.977719	7.03776e-08	3	3	2	1	chr18_1680314_A/G	chr18:1680314	G	-	-	intergenic_variant	MODIFIER	SNV	-	-	-	OUT	OUT	OUT	OUT	0	0	0	0	0	0	0	0	0	0	0
18:1682507:TC:T	18	1682507	TC	T	0.27	1	1	3.58564e-11	0.03	0.82	1.40088e-07	.	0.99	9.98303e-09	0.02	1	1.18628e-10	1	8.74794e-09	3	3	2	2	chr18_1682508_C/-	chr18:1682508	-	-	-	intergenic_variant	MODIFIER	deletion	-	-	-	OUT	OUT	OUT	OUT	0	0	0	0	0	0	0	0	0	0	0
18:1683868:A:T	18	1683868	A	T	0.27	1	1	3.58564e-11	0.03	0.82	1.40088e-07	.	0.99	9.98303e-09	0.02	1	1.18628e-10	1	8.74794e-09	3	3	2	2	chr18_1683868_A/T	chr18:1683868	T	-	-	intergenic_variant	MODIFIER	SNV	-	-	-	OUT	OUT	OUT	OUT	0	0	0	0	0	0	0	0	0	0	0
18:1684042:G:A	18	1684042	G	A	0.27	1	0.99	1.14951e-10	0.01	0.81	1.52445e-07	.	0.98	2.95167e-08	0.01	0.992541	5.6785e-10	0.992541	2.30768e-08	3	3	2	2	chr18_1684042_G/A	chr18:1684042	A	-	-	intergenic_variant	MODIFIER	SNV	-	-	-	OUT	OUT	OUT	OUT	0	0	0	0	0	0	0	0	0	0	0
18:1684265:G:A	18	1684265	G	A	0.27	1	1	3.58564e-11	0.03	0.82	1.40088e-07	.	0.99	9.98303e-09	0.02	1	1.18628e-10	1	8.74794e-09	3	3	2	2	chr18_1684265_G/A	chr18:1684265	A	-	-	intergenic_variant	MODIFIER	SNV	-	-	-	IN	IN	OUT	OUT	0	0	0	0.0835524	0	0.000141065	0.00805424	0.0532473	0	0	0
18:1684861:C:T	18	1684861	C	T	0.27	1	1	3.58564e-11	0.03	0.82	1.40088e-07	.	0.99	9.98303e-09	0.02	1	1.18628e-10	1	8.74794e-09	3	3	2	2	chr18_1684861_C/T	chr18:1684861	T	-	-	intergenic_variant	MODIFIER	SNV	-	-	-	IN	IN	OUT	OUT	0.0179463	0	0.000114791	0.133322	0.016346	4.85696e-06	0.0985206	0.0110178	0.0507123	0.0012715	0
18:1686918:C:T	18	1686918	C	T	0.27	1	1	3.58564e-11	0.03	0.82	1.40088e-07	.	0.99	9.98303e-09	0.02	1	1.18628e-10	1	8.74794e-09	3	3	2	2	chr18_1686918_C/T	chr18:1686918	T	-	-	intergenic_variant	MODIFIER	SNV	-	-	-	IN	IN	OUT	OUT	0.112026	0.106037	0	0.0422975	0	0	0.0736746	0.0825662	0.04922	0.0592312	0
18:1687334:G:C	18	1687334	G	C	0.27	1	1	3.58564e-11	0.03	0.82	1.40088e-07	.	0.99	9.98303e-09	0.02	1	1.18628e-10	1	8.74794e-09	3	3	2	2	chr18_1687334_G/C	chr18:1687334	C	-	-	intergenic_variant	MODIFIER	SNV	-	-	-	OUT	OUT	OUT	OUT	0	0	0	0	0	0	0	0	0	0	0
18:1687720:C:T	18	1687720	C	T	0.27	1	1	3.58564e-11	0.03	0.82	1.40088e-07	.	0.99	9.98303e-09	0.02	1	1.18628e-10	1	8.74794e-09	3	3	2	2	chr18_1687720_C/T	chr18:1687720	T	-	-	intergenic_variant	MODIFIER	SNV	-	-	-	OUT	OUT	OUT	OUT	0	0	0	0	0	0	0	0	0	0	0
18:1688000:G:T	18	1688000	G	T	0.27	1	1	3.58564e-11	0.03	0.82	1.40088e-07	.	0.99	9.98303e-09	0.02	1	1.18628e-10	1	8.74794e-09	3	3	2	2	chr18_1688000_G/T	chr18:1688000	T	-	-	intergenic_variant	MODIFIER	SNV	-	-	-	OUT	OUT	OUT	OUT	0	0	0	0	0	0	0	0	0	0	0
18:1688231:C:T	18	1688231	C	T	0.27	1	0.99	9.51589e-11	0.01	0.83	3.85874e-07	.	0.98	2.17916e-08	0.01	0.989789	5.22582e-10	0.989789	4.89845e-08	3	3	2	2	chr18_1688231_C/T	chr18:1688231	T	-	-	intergenic_variant	MODIFIER	SNV	-	-	-	OUT	OUT	OUT	OUT	0	0	0	0	0	0	0	0	0	0	0
18:1688915:T:C	18	1688915	T	C	0.27	1	0.99	9.51589e-11	0.01	0.83	3.85874e-07	.	0.98	2.17916e-08	0.01	0.989789	5.22582e-10	0.989789	4.89845e-08	3	3	2	2	chr18_1688915_T/C	chr18:1688915	C	-	-	intergenic_variant	MODIFIER	SNV	-	-	-	OUT	OUT	OUT	OUT	0	0	0	0	0	0	0	0	0	0	0
18:1689342:G:GC	18	1689342	G	GC	0.27	1	1	3.58564e-11	0.03	0.82	1.40088e-07	.	0.99	9.98303e-09	0.02	1	1.18628e-10	1	8.74794e-09	3	3	2	2	chr18_1689343_-/C	chr18:1689342-1689343	C	-	-	intergenic_variant	MODIFIER	insertion	-	-	-	OUT	OUT	OUT	OUT	0	0	0	0	0	0	0	0	0	0	0
18:1689703:C:T	18	1689703	C	T	0.27	1	1	3.58564e-11	0.03	0.82	1.40088e-07	.	0.99	9.98303e-09	0.02	1	1.18628e-10	1	8.74794e-09	3	3	2	2	chr18_1689703_C/T	chr18:1689703	T	-	-	intergenic_variant	MODIFIER	SNV	-	-	-	OUT	OUT	OUT	OUT	0	0	0	0	0	0	0	0	0	0	0
18:1690726:T:A	18	1690726	T	A	0.27	1	1	3.58564e-11	0.03	0.82	1.40088e-07	.	0.99	9.98303e-09	0.02	1	1.18628e-10	1	8.74794e-09	3	3	2	2	chr18_1690726_T/A	chr18:1690726	A	-	-	intergenic_variant	MODIFIER	SNV	-	-	-	IN	IN	OUT	OUT	0	0	0.000297795	0	0	3.90363e-05	0.000208742	0.0024065	0.0568922	0.00176654	0.00021627
18:1692453:C:T	18	1692453	C	T	0.27	1	1	3.58564e-11	0.03	0.82	1.40088e-07	.	0.99	9.98303e-09	0.02	1	1.18628e-10	1	8.74794e-09	3	3	2	2	chr18_1692453_C/T	chr18:1692453	T	-	-	intergenic_variant	MODIFIER	SNV	-	-	-	IN	IN	OUT	OUT	0.00481286	0	0	0	3.13153e-05	0	0.000106017	0	0	0	0
18:1692716:C:T	18	1692716	C	T	0.27	1	1	3.58564e-11	0.03	0.82	1.40088e-07	.	0.99	9.98303e-09	0.02	1	1.18628e-10	1	8.74794e-09	3	3	2	2	chr18_1692716_C/T	chr18:1692716	T	-	-	intergenic_variant	MODIFIER	SNV	-	-	-	IN	OUT	OUT	OUT	0.00481286	0	0	0	3.13153e-05	0	0.000106017	0	0	0	0
18:1692742:G:A	18	1692742	G	A	0.27	1	0.99	9.51589e-11	0.01	0.83	3.85874e-07	.	0.98	2.17916e-08	0.01	0.989789	5.22582e-10	0.989789	4.89845e-08	3	3	2	2	chr18_1692742_G/A	chr18:1692742	A	-	-	intergenic_variant	MODIFIER	SNV	-	-	-	OUT	OUT	OUT	OUT	0	0	0	0	0	0	0	0	0	0	0
18:1693866:G:C	18	1693866	G	C	0.27	1	0.99	9.51589e-11	0.01	0.83	3.85874e-07	.	0.98	2.17916e-08	0.01	0.989789	5.22582e-10	0.989789	4.89845e-08	3	3	2	2	chr18_1693866_G/C	chr18:1693866	C	-	-	intergenic_variant	MODIFIER	SNV	-	-	-	IN	IN	OUT	OUT	0	0	0.0871064	0	0	0.0486465	0	0	0.0532082	0	0
18:1695254:G:T	18	1695254	G	T	0.29	1	0.89	2.08983e-09	.	.	.	.	0.88	7.91129e-08	.	0.888185	4.90448e-07	0.888185	1.09043e-06	3	2	0	0	chr18_1695254_G/T	chr18:1695254	T	-	-	intergenic_variant	MODIFIER	SNV	-	-	-	IN	OUT	OUT	OUT	0	0	0	0	0	0	0	0	0.0533698	0	0
18:1695358:G:GC	18	1695358	G	GC	0.27	1	1	3.58564e-11	0.03	0.82	1.40088e-07	.	0.99	9.98303e-09	0.02	1	1.18628e-10	1	8.74794e-09	3	3	2	2	chr18_1695359_-/C	chr18:1695358-1695359	C	-	-	intergenic_variant	MODIFIER	insertion	-	-	-	OUT	OUT	OUT	OUT	0	0	0	0	0	0	0	0	0	0	0
18:1695395:G:A	18	1695395	G	A	0.27	1	1	3.58564e-11	0.03	0.82	1.40088e-07	.	0.99	9.98303e-09	0.02	1	1.18628e-10	1	8.74794e-09	3	3	2	2	chr18_1695395_G/A	chr18:1695395	A	-	-	intergenic_variant	MODIFIER	SNV	-	-	-	OUT	OUT	OUT	OUT	0	0	0	0	0	0	0	0	0	0	0
18:1695735:CT:C	18	1695735	CT	C	0.27	1	1	3.58564e-11	0.03	0.82	1.40088e-07	.	0.99	9.98303e-09	0.02	1	1.18628e-10	1	8.74794e-09	3	3	2	2	chr18_1695736_T/-	chr18:1695736	-	-	-	intergenic_variant	MODIFIER	deletion	-	-	-	OUT	OUT	OUT	OUT	0	0	0	0	0	0	0	0	0	0	0
18:1701016:C:G	18	1701016	C	G	0.27	1	0.99	9.51589e-11	0.01	0.83	3.85874e-07	.	0.98	2.17916e-08	0.01	0.989789	5.22582e-10	0.989789	4.89845e-08	3	3	2	2	chr18_1701016_C/G	chr18:1701016	G	-	-	intergenic_variant	MODIFIER	SNV	-	-	-	OUT	OUT	OUT	OUT	0	0	0	0	0	0	0	0	0	0	0
18:1701140:G:A	18	1701140	G	A	0.27	1	0.99	1.14951e-10	0.01	0.81	1.52445e-07	.	0.98	2.95167e-08	0.01	0.992541	5.6785e-10	0.992541	2.30768e-08	3	3	2	2	chr18_1701140_G/A	chr18:1701140	A	-	-	intergenic_variant	MODIFIER	SNV	-	-	-	IN	IN	OUT	OUT	0.0305155	0.0621568	0.0864689	0	0	2.90223e-05	0	0	0.0551513	0.0508243	0
18:1704636:A:G	18	1704636	A	G	0.27	1	1	3.58564e-11	0.03	0.82	1.40088e-07	.	0.99	9.98303e-09	0.02	1	1.18628e-10	1	8.74794e-09	3	3	2	2	chr18_1704636_A/G	chr18:1704636	G	-	-	intergenic_variant	MODIFIER	SNV	-	-	-	OUT	OUT	OUT	OUT	0	0	0	0	0	0	0	0	0	0	0
18:1704929:C:CT	18	1704929	C	CT	0.3	1	0.88	3.5961e-09	.	.	.	.	0.89	7.12597e-08	.	0.877046	4.83187e-07	0.877046	1.40623e-06	3	2	0	0	chr18_1704930_-/T	chr18:1704929-1704930	T	-	-	intergenic_variant	MODIFIER	insertion	-	-	-	OUT	OUT	OUT	IN	0	0	0	0	0	0	0	0	0	0	0
18:1704940:T:A	18	1704940	T	A	0.27	1	1	3.58564e-11	0.03	0.82	1.40088e-07	.	0.99	9.98303e-09	0.02	1	1.18628e-10	1	8.74794e-09	3	3	2	2	chr18_1704940_T/A	chr18:1704940	A	-	-	intergenic_variant	MODIFIER	SNV	-	-	-	OUT	OUT	OUT	OUT	0	0	0	0	0	0	0	0	0	0	0
18:1707621:C:T	18	1707621	C	T	0.27	1	1	3.58564e-11	0.03	0.82	1.40088e-07	.	0.99	9.98303e-09	0.02	1	1.18628e-10	1	8.74794e-09	3	3	2	2	chr18_1707621_C/T	chr18:1707621	T	ENSBTAG00000054680	Transcript	upstream_gene_variant	MODIFIER	SNV	ST3GAL2	EntrezGene	-	IN	IN	OUT	OUT	0	0	0	0.0575687	0	0	0	0.0319778	0	0	0
18:1707942:C:T	18	1707942	C	T	0.27	1	0.99	9.51589e-11	0.01	0.83	3.85874e-07	.	0.98	2.17916e-08	0.01	0.989789	5.22582e-10	0.989789	4.89845e-08	3	3	2	2	chr18_1707942_C/T	chr18:1707942	T	ENSBTAG00000054680	Transcript	upstream_gene_variant	MODIFIER	SNV	ST3GAL2	EntrezGene	-	OUT	OUT	OUT	OUT	0	0	0	0	0	0	0	0	0	0	0
18:1708147:G:A	18	1708147	G	A	0.27	1	0.99	9.51589e-11	0.01	0.83	3.85874e-07	.	0.98	2.17916e-08	0.01	0.989789	5.22582e-10	0.989789	4.89845e-08	3	3	2	2	chr18_1708147_G/A	chr18:1708147	A	ENSBTAG00000054680	Transcript	upstream_gene_variant	MODIFIER	SNV	ST3GAL2	EntrezGene	-	OUT	OUT	OUT	OUT	0	0	0	0	0	0	0	0	0	0	0
18:1711671:G:A	18	1711671	G	A	0.27	1	1	3.58564e-11	0.03	0.82	1.40088e-07	.	0.99	9.98303e-09	0.02	1	1.18628e-10	1	8.74794e-09	3	3	2	2	chr18_1711671_G/A	chr18:1711671	A	ENSBTAG00000054680	Transcript	intron_variant	MODIFIER	SNV	ST3GAL2	EntrezGene	-	OUT	OUT	OUT	OUT	0	0	0	0	0	0	0	0	0	0	0
18:1717546:G:A	18	1717546	G	A	0.27	1	0.99	7.85177e-11	0.01	0.83	7.39753e-08	0	1	6.08801e-09	0.04	0.98714	1.62628e-10	0.98714	1.43969e-08	3	3	2	3	chr18_1717546_G/A	chr18:1717546	A	ENSBTAG00000054680	Transcript	intron_variant	MODIFIER	SNV	ST3GAL2	EntrezGene	-	OUT	OUT	OUT	OUT	0	0	0	0	0	0	0	0	0	0	0
18:1717575:A:G	18	1717575	A	G	0.27	1	1	4.06607e-11	0.02	0.82	1.34698e-07	.	0.99	1.12826e-08	0.02	0.999658	1.71779e-10	0.999658	9.0587e-09	3	3	2	2	chr18_1717575_A/G	chr18:1717575	G	ENSBTAG00000054680	Transcript	intron_variant	MODIFIER	SNV	ST3GAL2	EntrezGene	-	OUT	OUT	OUT	OUT	0	0	0	0	0	0	0	0	0	0	0
18:1725856:C:T	18	1725856	C	T	0.27	1	0.99	1.07757e-10	0.01	0.83	3.71661e-07	.	0.98	2.45963e-08	0.01	0.98945	7.5694e-10	0.98945	5.09586e-08	3	3	2	2	chr18_1725856_C/T	chr18:1725856	T	ENSBTAG00000054680	Transcript	downstream_gene_variant	MODIFIER	SNV	ST3GAL2	EntrezGene	-	IN	OUT	OUT	OUT	0	0	0	0	0	0	0	0	0	0	0
18:1728797:G:GT	18	1728797	G	GT	0.71	1	0.88	4.17072e-09	.	.	.	.	0.87	4.68776e-07	.	0.880991	1.2432e-06	0.880991	2.51388e-06	3	2	0	0	chr18_1728798_-/T	chr18:1728797-1728798	T	ENSBTAG00000054680	Transcript	downstream_gene_variant	MODIFIER	insertion	ST3GAL2	EntrezGene	-	OUT	OUT	OUT	OUT	0	0	0	0	0	0	0	0	0	0	0
18:1733346:C:T	18	1733346	C	T	0.27	1	0.99	1.0485e-10	0.01	0.83	4.22103e-07	.	0.98	3.03176e-08	0.01	0.989449	6.88421e-10	0.989449	5.305e-08	3	3	2	2	chr18_1733346_C/T	chr18:1733346	T	ENSBTAG00000003570	Transcript	downstream_gene_variant	MODIFIER	SNV	DDX19A	VGNC	-	OUT	OUT	OUT	OUT	0	0	0	0	0	0	0	0	0	0	0
18:1735231:C:T	18	1735231	C	T	0.27	1	0.99	1.0485e-10	0.01	0.83	4.22103e-07	.	0.98	3.03176e-08	0.01	0.989449	6.88421e-10	0.989449	5.305e-08	3	3	2	2	chr18_1735231_C/T	chr18:1735231	T	ENSBTAG00000003570	Transcript	downstream_gene_variant	MODIFIER	SNV	DDX19A	VGNC	-	IN	IN	OUT	OUT	0	0	0	0	0	0	0	0	0	0	0
18:1740447:G:A	18	1740447	G	A	0.31	1	0.81	1.38108e-08	.	.	.	.	0.8	5.41275e-08	.	0.81295	2.78825e-06	0.81295	7.55174e-07	3	2	0	0	chr18_1740447_G/A	chr18:1740447	A	ENSBTAG00000003570	Transcript	intron_variant	MODIFIER	SNV	DDX19A	VGNC	-	OUT	OUT	OUT	OUT	0	0	0	0	0	0	0	0	0	0	0
18:1741006:T:C	18	1741006	T	C	0.27	1	0.99	5.01461e-11	0.02	0.82	3.38768e-07	.	0.98	1.44712e-08	0.01	0.994221	1.72068e-10	0.994221	1.74419e-08	3	3	2	2	chr18_1741006_T/C	chr18:1741006	C	ENSBTAG00000052687	Transcript	intron_variant	MODIFIER	SNV	-	-	-	OUT	OUT	OUT	OUT	0	0	0	0	0	0	0	0	0	0	0
18:1741840:T:C	18	1741840	T	C	0.29	1	0.88	2.99809e-09	.	.	.	.	0.87	2.01318e-07	.	0.87918	5.05372e-07	0.87918	2.2128e-06	3	2	0	0	chr18_1741840_T/C	chr18:1741840	C	ENSBTAG00000003570	Transcript	intron_variant	MODIFIER	SNV	DDX19A	VGNC	-	OUT	OUT	OUT	OUT	0	0	0	0	0	0	0	0	0	0	0
18:1746351:C:T	18	1746351	C	T	0.26	1	0.99	2.16704e-10	.	0.83	5.19228e-07	.	0.97	3.67198e-08	0.01	0.985373	1.08771e-09	0.985373	7.27853e-08	3	3	2	1	chr18_1746351_C/T	chr18:1746351	T	ENSBTAG00000003570	Transcript	intron_variant	MODIFIER	SNV	DDX19A	VGNC	-	OUT	OUT	OUT	OUT	0	0	0	0	0	0	0	0	0	0	0
18:1746969:C:A	18	1746969	C	A	0.31	1	0.81	5.01125e-08	.	.	.	.	.	.	.	0.80863	7.34477e-06	0.80863	2.23175e-06	3	1	0	0	chr18_1746969_C/A	chr18:1746969	A	ENSBTAG00000052687	Transcript	downstream_gene_variant	MODIFIER	SNV	-	-	-	IN	OUT	OUT	OUT	0	0	0	0	0	0	0	0	0	0	0.0437156
18:1747527:TGACTAA:T	18	1747527	TGACTAA	T	0.26	1	0.95	5.51644e-10	.	0.86	1.81133e-07	.	0.94	1.80541e-07	.	0.949642	9.15936e-10	0.949642	7.76476e-08	3	3	2	0	chr18_1747528_GACTAA/-	chr18:1747528-1747533	-	ENSBTAG00000003570	Transcript	intron_variant	MODIFIER	deletion	DDX19A	VGNC	-	OUT	OUT	OUT	OUT	0	0	0	0	0	0	0	0	0	0	0
18:1753661:A:C	18	1753661	A	C	0.26	1	0.99	2.16704e-10	.	0.83	5.19228e-07	.	0.97	3.67198e-08	0.01	0.985373	1.08771e-09	0.985373	7.27853e-08	3	3	2	1	chr18_1753661_A/C	chr18:1753661	C	ENSBTAG00000003570	Transcript	upstream_gene_variant	MODIFIER	SNV	DDX19A	VGNC	-	IN	IN	OUT	OUT	0.169975	0.103199	0.082246	0.11736	0.0726764	0.0486424	0.0825729	0.0419108	0.0465209	0.0516966	0.0433749
18:1754088:A:G	18	1754088	A	G	0.26	1	0.99	2.16704e-10	.	0.83	5.19228e-07	.	0.97	3.67198e-08	0.01	0.985373	1.08771e-09	0.985373	7.27853e-08	3	3	2	1	chr18_1754088_A/G	chr18:1754088	G	ENSBTAG00000003570	Transcript	upstream_gene_variant	MODIFIER	SNV	DDX19A	VGNC	-	OUT	OUT	OUT	OUT	0	0	0	0	0	0	0	0	0	0	0
18:1759923:C:A	18	1759923	C	A	0.26	1	0.98	2.08588e-10	.	0.83	4.04252e-07	.	0.97	3.46967e-08	0.01	0.984692	1.17891e-09	0.984692	7.3414e-08	3	3	2	1	chr18_1759923_C/A	chr18:1759923	A	ENSBTAG00000020714	Transcript	downstream_gene_variant	MODIFIER	SNV	DDX19B	EntrezGene	-	OUT	OUT	OUT	OUT	0	0	0	0	0	0	0	0	0	0	0
18:1766911:T:G	18	1766911	T	G	0.26	1	0.98	2.08588e-10	.	0.83	4.04252e-07	.	0.97	3.46967e-08	0.01	0.984692	1.17891e-09	0.984692	7.3414e-08	3	3	2	1	chr18_1766911_T/G	chr18:1766911	G	ENSBTAG00000020714	Transcript	intron_variant	MODIFIER	SNV	DDX19B	EntrezGene	-	IN	OUT	OUT	OUT	0	0	0	0	0	0	0	0	0	0	0.0437156
18:1775406:G:A	18	1775406	G	A	0.26	1	0.98	2.08588e-10	.	0.83	4.04252e-07	.	0.97	3.46967e-08	0.01	0.984692	1.17891e-09	0.984692	7.3414e-08	3	3	2	1	chr18_1775406_G/A	chr18:1775406	A	ENSBTAG00000020714	Transcript	intron_variant	MODIFIER	SNV	DDX19B	EntrezGene	-	OUT	OUT	OUT	OUT	0	0	0	0	0	0	0	0	0	0	0
18:1775612:A:C	18	1775612	A	C	0.27	1	0.99	7.65228e-11	0.01	0.82	1.40901e-07	.	0.98	1.58431e-08	0.01	0.994535	2.55481e-10	0.994535	1.22984e-08	3	3	2	2	chr18_1775612_A/C	chr18:1775612	C	ENSBTAG00000020714	Transcript	intron_variant	MODIFIER	SNV	DDX19B	EntrezGene	-	OUT	OUT	OUT	OUT	0	0	0	0	0	0	0	0	0	0	0
18:1776350:C:T	18	1776350	C	T	0.31	1	0.81	5.69444e-08	.	.	.	.	0.8	1.18935e-07	.	0.811828	5.77546e-06	0.811828	1.44721e-06	3	2	0	0	chr18_1776350_C/T	chr18:1776350	T	ENSBTAG00000020714	Transcript	intron_variant	MODIFIER	SNV	DDX19B	EntrezGene	-	OUT	OUT	OUT	OUT	0	0	0	0	0	0	0	0	0	0	0
18:1777322:T:C	18	1777322	T	C	0.31	1	0.81	5.69444e-08	.	.	.	.	0.8	1.18935e-07	.	0.811828	5.77546e-06	0.811828	1.44721e-06	3	2	0	0	chr18_1777322_T/C	chr18:1777322	C	ENSBTAG00000020714	Transcript	intron_variant	MODIFIER	SNV	DDX19B	EntrezGene	-	OUT	OUT	OUT	OUT	0	0	0	0	0	0	0	0	0	0	0
18:1783775:G:A	18	1783775	G	A	0.29	1	0.88	9.27349e-09	.	.	.	.	0.87	3.56376e-07	.	0.878604	6.52798e-07	0.878604	2.39755e-06	3	2	0	0	chr18_1783775_G/A	chr18:1783775	A	ENSBTAG00000020714	Transcript	upstream_gene_variant	MODIFIER	SNV	DDX19B	EntrezGene	-	IN	OUT	OUT	OUT	0	0	0	0	0.0205397	0.0486148	0	0	0	0.000105123	0.0435874
18:1786493:TCTA:T	18	1786493	TCTA	T	0.31	1	0.81	4.22012e-08	.	.	.	.	0.8	1.31055e-07	.	0.812987	5.0392e-06	0.812987	1.43945e-06	3	2	0	0	chr18_1786494_CTA/-	chr18:1786494-1786496	-	ENSBTAG00000020714	Transcript	upstream_gene_variant	MODIFIER	deletion	DDX19B	EntrezGene	-	OUT	OUT	OUT	OUT	0	0	0	0	0	0	0	0	0	0	0
18:1795956:C:T	18	1795956	C	T	0.26	1	0.98	2.00561e-10	.	0.83	4.42435e-07	.	0.97	4.02256e-08	0.01	0.984177	1.22063e-09	0.984177	7.24213e-08	3	3	2	1	chr18_1795956_C/T	chr18:1795956	T	ENSBTAG00000019810	Transcript	intron_variant	MODIFIER	SNV	AARS	VGNC	-	OUT	OUT	OUT	OUT	0	0	0	0	0	0	0	0	0	0	0
18:1800388:C:T	18	1800388	C	T	0.27	1	0.98	2.0253e-10	.	0.83	3.98522e-07	.	0.97	4.16739e-08	0.01	0.983836	1.05599e-09	0.983836	7.06087e-08	3	3	2	1	chr18_1800388_C/T	chr18:1800388	T	ENSBTAG00000019810	Transcript	intron_variant	MODIFIER	SNV	AARS	VGNC	-	OUT	OUT	OUT	OUT	0	0	0	0	0	0	0	0	0	0	0
18:1804505:C:G	18	1804505	C	G	0.27	0.94	0.99	6.93954e-11	0.01	0.82	1.13577e-07	.	0.98	1.70237e-08	0.01	0.993341	1.69389e-10	0.993341	9.88525e-09	3	3	2	2	chr18_1804505_C/G	chr18:1804505	G	ENSBTAG00000019810	Transcript	intron_variant	MODIFIER	SNV	AARS	VGNC	-	OUT	OUT	OUT	OUT	0	0	0	0	0	0	0	0	0	0	0
18:1804711:C:T	18	1804711	C	T	0.28	0.99	0.9	1.89598e-10	.	.	.	.	0.89	2.72122e-08	0.01	0.904888	6.10135e-10	0.904888	3.33075e-08	3	2	1	1	chr18_1804711_C/T	chr18:1804711	T	ENSBTAG00000019810	Transcript	intron_variant	MODIFIER	SNV	AARS	VGNC	-	OUT	OUT	OUT	OUT	0	0	0	0	0	0	0	0	0	0	0
18:1810362:C:G	18	1810362	C	G	0.29	0.99	0.89	5.32779e-10	.	.	.	.	0.9	1.19055e-08	0.01	0.886906	5.48687e-10	0.886906	1.30576e-07	3	2	0	1	chr18_1810362_C/G	chr18:1810362	G	ENSBTAG00000053923	Transcript	upstream_gene_variant	MODIFIER	SNV	EXOSC6	EntrezGene	-	OUT	OUT	OUT	OUT	0	0	0	0	0	0	0	0	0	0	0
18:1811389:G:A	18	1811389	G	A	0.29	0.99	0.89	5.32779e-10	.	.	.	.	0.9	1.19055e-08	0.01	0.886906	5.48687e-10	0.886906	1.30576e-07	3	2	0	1	chr18_1811389_G/A	chr18:1811389	A	ENSBTAG00000019810	Transcript	intron_variant	MODIFIER	SNV	AARS	VGNC	-	OUT	OUT	OUT	OUT	0	0	0	0	0	0	0	0	0	0	0
18:1812117:C:CA	18	1812117	C	CA	0.29	0.99	0.89	5.11798e-10	.	.	.	.	0.9	9.01871e-09	0.01	0.886353	5.67287e-10	0.886353	1.06488e-07	3	2	0	1	chr18_1812118_-/A	chr18:1812117-1812118	A	ENSBTAG00000051242	Transcript	downstream_gene_variant	MODIFIER	insertion	-	-	-	OUT	OUT	OUT	OUT	0	0	0	0	0	0	0	0	0	0	0
18:1813599:C:A	18	1813599	C	A	0.29	0.99	0.88	1.36406e-09	.	.	.	.	0.89	2.60193e-08	0.01	0.880719	2.88485e-09	0.880719	5.31521e-07	3	2	0	1	chr18_1813599_C/A	chr18:1813599	A	ENSBTAG00000019810	Transcript	downstream_gene_variant	MODIFIER	SNV	AARS	VGNC	-	IN	OUT	OUT	OUT	0	0.00999193	0	0	0	0	0	0	0	0	0
18:1818544:C:T	18	1818544	C	T	0.28	0.99	0.87	4.26591e-09	.	.	.	.	0.86	1.13223e-07	.	0.871933	2.20366e-08	0.871933	2.11375e-07	3	2	0	0	chr18_1818544_C/T	chr18:1818544	T	ENSBTAG00000053923	Transcript	downstream_gene_variant	MODIFIER	SNV	EXOSC6	EntrezGene	-	OUT	OUT	OUT	OUT	0	0	0	0	0	0	0	0	0	0	0
18:1819396:C:T	18	1819396	C	T	0.26	0.99	0.95	2.47261e-09	.	.	.	.	0.94	3.39068e-08	0.01	0.952119	6.88914e-09	0.952119	8.89881e-08	3	2	2	1	chr18_1819396_C/T	chr18:1819396	T	ENSBTAG00000053923	Transcript	downstream_gene_variant	MODIFIER	SNV	EXOSC6	EntrezGene	-	IN	IN	OUT	OUT	0	0.00885521	0.0860455	0.116609	0	0.0487177	0.0538997	0.0172471	0	0.0669607	0
18:1820390:C:T	18	1820390	C	T	0.25	0.99	0.91	3.60321e-09	.	0.83	3.93958e-08	0	0.9	1.57536e-07	.	0.913158	7.66682e-09	0.913158	3.1133e-08	3	3	2	1	chr18_1820390_C/T	chr18:1820390	T	ENSBTAG00000051242	Transcript	upstream_gene_variant	MODIFIER	SNV	-	-	-	OUT	OUT	OUT	OUT	0	0	0	0	0	0	0	0	0	0	0
18:1822362:C:T	18	1822362	C	T	0.25	0.99	0.91	3.60321e-09	.	0.83	3.93958e-08	0	0.9	1.57536e-07	.	0.913158	7.66682e-09	0.913158	3.1133e-08	3	3	2	1	chr18_1822362_C/T	chr18:1822362	T	ENSBTAG00000051242	Transcript	upstream_gene_variant	MODIFIER	SNV	-	-	-	OUT	OUT	OUT	OUT	0	0	0	0	0	0	0	0	0	0	0
18:1831687:GACTGA:G	18	1831687	GACTGA	G	0.26	0.99	0.88	9.88473e-08	.	0.82	1.75083e-08	0.01	0.87	1.17678e-06	.	0.884125	9.4337e-08	0.884125	4.09142e-07	3	3	0	1	chr18_1831688_ACTGA/-	chr18:1831688-1831692	-	ENSBTAG00000004766	Transcript	downstream_gene_variant	MODIFIER	deletion	CLEC18C	EntrezGene	-	OUT	OUT	OUT	OUT	0	0	0	0	0	0	0	0	0	0	0
18:1832312:C:T	18	1832312	C	T	0.25	1	0.91	4.40975e-09	.	0.83	3.73703e-08	0	0.9	1.44385e-07	.	0.912989	8.2215e-09	0.912989	3.37871e-08	3	3	2	1	chr18_1832312_C/T	chr18:1832312	T	ENSBTAG00000004766	Transcript	downstream_gene_variant	MODIFIER	SNV	CLEC18C	EntrezGene	-	OUT	OUT	OUT	OUT	0	0	0	0	0	0	0	0	0	0	0
18:1835534:CACGAGCACTGCATGCGCGTGGACACACACGGCA:C	18	1835534	CACGAGCACTGCATGCGCGTGGACACACACGGCA	C	0.25	1	0.91	7.36247e-09	.	0.82	4.55461e-08	0	0.9	2.63038e-07	.	0.911382	2.09687e-08	0.911382	5.714e-08	3	3	2	1	chr18_1835535_ACGAGCACTGCATGCGCGTGGACACACACGGCA/-	chr18:1835535-1835567	-	ENSBTAG00000004766	Transcript	intron_variant	MODIFIER	deletion	CLEC18C	EntrezGene	-	IN	OUT	OUT	OUT	0.0132313	0	0.0239523	0.00131263	0	0	0	0.0151788	0	0	0
18:1847542:C:T	18	1847542	C	T	0.26	1	0.89	1.47857e-08	.	0.8	6.28566e-08	0	0.88	5.6776e-07	.	0.887736	1.23129e-08	0.887736	6.2393e-08	3	3	0	1	chr18_1847542_C/T	chr18:1847542	T	ENSBTAG00000004766	Transcript	upstream_gene_variant	MODIFIER	SNV	CLEC18C	EntrezGene	-	OUT	OUT	OUT	OUT	0	0	0	0	0	0	0	0	0	0	0
[truncated: 6 more columns]

## Sheet: Table S19_QTLR8
Credible sets obtained with single and multiple trait approaches in the QTLR8 on BTA19
marker	chr	pos	REF	ALT	ALT_fr	accimp	LD_Height	Pvalue_Height	pip_Height	LD_Length	Pvalue_Length	pip_Length	LD_Pelvis length	Pvalue_Pelvis length	pip_Pelvis length	LD_Buttock rear	Pvalue_Buttock rear	pip_Buttock rear	LD_Top muscling	Pvalue_Top muscling	pip_Top muscling	LD_Rump	Pvalue_Rump	pip_Rump	LD_Rib shape	Pvalue_Rib shape	pip_Rib shape	ldMTlong	PvalueMTlong	ldMTmusc	PvalueMTmusc	number_traits	STLD80_times_in_CS	STLD90_times_in_CS	SuSiE_times_in_CS	Uploaded_variation	Location	Allele	Gene	Feature_type	Consequence	IMPACT	VARIANT_CLASS	SYMBOL	SYMBOL_SOURCE	SIFT	ATAC	ATACcore	blood_eQTL
19:45974662:A:G	19	45974662	A	G	0.04	0.99	.	.	.	.	.	.	.	.	.	0.83	1.32451e-06	.	0.83	2.34428e-07	.	.	.	.	0.83	1.24933e-06	.	0.826664	1.71417e-12	0.826664	1.26259e-12	7	3	0	0	chr19_45974662_A/G	chr19:45974662	G	ENSBTAG00000017512	Transcript	intron_variant	MODIFIER	SNV	MAPT	VGNC	-	OUT	OUT	OUT
19:45997108:G:A	19	45997108	G	A	0.04	0.98	.	.	.	.	.	.	.	.	.	0.83	1.18887e-06	.	0.83	4.31876e-07	.	.	.	.	0.83	1.79161e-06	.	0.828246	8.40039e-13	0.828246	9.65016e-13	7	3	0	0	chr19_45997108_G/A	chr19:45997108	A	ENSBTAG00000017512	Transcript	intron_variant	MODIFIER	SNV	MAPT	VGNC	-	IN	IN	OUT
19:46018844:G:A	19	46018844	G	A	0.04	0.99	.	.	.	.	.	.	.	.	.	0.84	9.80607e-07	.	0.84	2.87004e-07	.	.	.	.	0.84	9.25235e-07	.	0.836919	1.75908e-12	0.836919	6.86263e-13	7	3	0	0	chr19_46018844_G/A	chr19:46018844	A	ENSBTAG00000012564	Transcript	intron_variant	MODIFIER	SNV	KANSL1	VGNC	-	OUT	OUT	OUT
19:46026350:A:G	19	46026350	A	G	0.04	0.99	.	.	.	.	.	.	.	.	.	0.84	9.80607e-07	.	0.84	2.87004e-07	.	.	.	.	0.84	9.25235e-07	.	0.836919	1.75908e-12	0.836919	6.86263e-13	7	3	0	0	chr19_46026350_A/G	chr19:46026350	G	ENSBTAG00000012564	Transcript	intron_variant	MODIFIER	SNV	KANSL1	VGNC	-	OUT	OUT	OUT
19:46043011:T:C	19	46043011	T	C	0.04	0.99	.	.	.	.	.	.	.	.	.	0.84	9.80607e-07	.	0.84	2.87004e-07	.	.	.	.	0.84	9.25235e-07	.	0.836919	1.75908e-12	0.836919	6.86263e-13	7	3	0	0	chr19_46043011_T/C	chr19:46043011	C	ENSBTAG00000012564	Transcript	intron_variant	MODIFIER	SNV	KANSL1	VGNC	-	IN	IN	OUT
19:46064213:G:A	19	46064213	G	A	0.04	0.99	.	.	.	.	.	.	.	.	.	0.84	9.80607e-07	.	0.84	2.87004e-07	.	.	.	.	0.84	9.25235e-07	.	0.836919	1.75908e-12	0.836919	6.86263e-13	7	3	0	0	chr19_46064213_G/A	chr19:46064213	A	ENSBTAG00000012564	Transcript	intron_variant	MODIFIER	SNV	KANSL1	VGNC	-	OUT	OUT	OUT
19:46065899:TG:T	19	46065899	TG	T	0.04	0.99	.	.	.	.	.	.	.	.	.	0.84	9.80607e-07	.	0.84	2.87004e-07	.	.	.	.	0.84	9.25235e-07	.	0.836919	1.75908e-12	0.836919	6.86263e-13	7	3	0	0	chr19_46065900_G/-	chr19:46065900	-	ENSBTAG00000012564	Transcript	intron_variant	MODIFIER	deletion	KANSL1	VGNC	-	OUT	OUT	OUT
19:46068111:T:C	19	46068111	T	C	0.04	0.99	.	.	.	.	.	.	.	.	.	0.84	9.80607e-07	.	0.84	2.87004e-07	.	.	.	.	0.84	9.25235e-07	.	0.836919	1.75908e-12	0.836919	6.86263e-13	7	3	0	0	chr19_46068111_T/C	chr19:46068111	C	ENSBTAG00000012564	Transcript	intron_variant	MODIFIER	SNV	KANSL1	VGNC	-	OUT	OUT	OUT
19:46072651:G:T	19	46072651	G	T	0.04	0.99	.	.	.	.	.	.	.	.	.	0.84	9.80607e-07	.	0.84	2.87004e-07	.	.	.	.	0.84	9.25235e-07	.	0.836919	1.75908e-12	0.836919	6.86263e-13	7	3	0	0	chr19_46072651_G/T	chr19:46072651	T	ENSBTAG00000012564	Transcript	intron_variant	MODIFIER	SNV	KANSL1	VGNC	-	OUT	OUT	OUT
19:46075625:AT:A	19	46075625	AT	A	0.04	0.99	.	.	.	.	.	.	.	.	.	0.84	7.30509e-07	.	0.84	2.22264e-07	.	.	.	.	0.84	8.24626e-07	.	0.837716	1.26465e-12	0.837716	3.4627e-13	7	3	0	0	chr19_46075626_T/-	chr19:46075626	-	ENSBTAG00000012564	Transcript	intron_variant	MODIFIER	deletion	KANSL1	VGNC	-	OUT	OUT	OUT
19:46207222:G:C	19	46207222	G	C	0.04	0.99	.	.	.	.	.	.	.	.	.	0.91	9.24502e-07	.	0.91	3.41964e-08	.	.	.	.	0.91	9.69066e-09	.	0.908812	4.23121e-16	0.908812	9.62814e-15	7	3	3	0	chr19_46207222_G/C	chr19:46207222	C	ENSBTAG00000002726	Transcript	intron_variant	MODIFIER	SNV	CDC27	VGNC	-	OUT	OUT	OUT
19:46207224:T:C	19	46207224	T	C	0.04	0.99	.	.	.	.	.	.	.	.	.	0.91	9.24502e-07	.	0.91	3.41964e-08	.	.	.	.	0.91	9.69066e-09	.	0.908812	4.23121e-16	0.908812	9.62814e-15	7	3	3	0	chr19_46207224_T/C	chr19:46207224	C	ENSBTAG00000002726	Transcript	intron_variant	MODIFIER	SNV	CDC27	VGNC	-	OUT	OUT	OUT
19:46207226:G:A	19	46207226	G	A	0.04	0.99	.	.	.	.	.	.	.	.	.	0.91	9.24502e-07	.	0.91	3.41964e-08	.	.	.	.	0.91	9.69066e-09	.	0.908812	4.23121e-16	0.908812	9.62814e-15	7	3	3	0	chr19_46207226_G/A	chr19:46207226	A	ENSBTAG00000002726	Transcript	intron_variant	MODIFIER	SNV	CDC27	VGNC	-	OUT	OUT	OUT
19:47095175:CAG:C	19	47095175	CAG	C	0.03	0.99	0.84	3.3844e-11	1	0.84	2.69204e-07	1	.	.	1	1	1.67721e-09	1	1	1.15483e-11	1	0.84	1.40866e-05	0.96	1	8.84613e-12	1	1	2.3655e-17	1	7.07393e-18	7	6	3	7	chr19_47095176_AG/-	chr19:47095176-47095177	-	ENSBTAG00000015739	Transcript	frameshift_variant	HIGH	deletion	MRC2	VGNC	-	OUT	OUT	OUT
19:47856968:C:T	19	47856968	C	T	0.03	0.99	0.91	1.62742e-11	.	0.9	5.44769e-08	.	0.8	7.95805e-09	.	0.92	2.26584e-07	.	0.92	1.22855e-08	.	0.9	1.42911e-06	.	0.92	5.32741e-09	.	0.921137	3.87204e-15	0.921137	7.66632e-15	7	7	5	0	chr19_47856968_C/T	chr19:47856968	T	ENSBTAG00000016613	Transcript	intron_variant	MODIFIER	SNV	KCNH6	VGNC	-	OUT	OUT	OUT
19:48092080:A:G	19	48092080	A	G	0.04	0.99	0.87	1.06614e-09	.	0.87	2.80476e-07	.	.	.	.	0.84	4.26551e-06	.	0.84	4.59357e-07	.	0.87	7.1777e-06	.	0.84	2.52006e-09	.	0.844215	3.03592e-14	0.844215	3.50987e-12	7	6	0	0	chr19_48092080_A/G	chr19:48092080	G	ENSBTAG00000021062	Transcript	upstream_gene_variant	MODIFIER	SNV	SMARCD2	VGNC	-	IN	IN	OUT
19:48290535:A:G	19	48290535	A	G	0.03	0.99	0.9	1.23378e-10	.	0.89	6.92223e-07	.	.	.	.	0.85	2.83219e-05	.	0.85	2.61034e-06	.	0.99	7.28873e-09	.	0.85	1.08308e-07	.	0.846982	3.95777e-13	0.846982	2.29883e-14	7	6	2	0	chr19_48290535_A/G	chr19:48290535	G	ENSBTAG00000016799	Transcript	intron_variant	MODIFIER	SNV	ERN1	HGNC	-	OUT	OUT	OUT
19:48292039:C:A	19	48292039	C	A	0.03	0.98	0.9	1.23378e-10	.	0.89	6.92223e-07	.	.	.	.	0.85	2.83219e-05	.	0.85	2.61034e-06	.	0.99	7.28873e-09	.	0.85	1.08308e-07	.	0.846982	3.95777e-13	0.846982	2.29883e-14	7	6	2	0	chr19_48292039_C/A	chr19:48292039	A	ENSBTAG00000016799	Transcript	intron_variant	MODIFIER	SNV	ERN1	HGNC	-	IN	IN	OUT
19:48295305:G:A	19	48295305	G	A	0.03	0.98	0.9	1.23378e-10	.	0.89	6.92223e-07	.	.	.	.	0.85	2.83219e-05	.	0.85	2.61034e-06	.	0.99	7.28873e-09	.	0.85	1.08308e-07	.	0.846982	3.95777e-13	0.846982	2.29883e-14	7	6	2	0	chr19_48295305_G/A	chr19:48295305	A	ENSBTAG00000016799	Transcript	intron_variant	MODIFIER	SNV	ERN1	HGNC	-	OUT	OUT	OUT
19:48297068:T:C	19	48297068	T	C	0.04	0.98	0.9	1.80061e-10	.	0.89	8.99277e-07	.	.	.	.	0.84	6.24407e-05	.	0.84	6.34845e-06	.	1	6.51427e-09	.	0.84	1.56611e-07	.	0.84154	1.24038e-12	0.84154	7.00791e-14	7	6	1	0	chr19_48297068_T/C	chr19:48297068	C	ENSBTAG00000016799	Transcript	intron_variant	MODIFIER	SNV	ERN1	HGNC	-	OUT	OUT	OUT
19:48299443:G:A	19	48299443	G	A	0.03	0.98	0.94	2.1821e-12	.	0.94	4.49177e-08	.	0.84	1.01492e-08	.	0.88	2.31055e-05	.	0.88	6.94285e-07	.	0.95	8.58976e-08	.	0.88	7.89768e-08	.	0.882938	3.07263e-14	0.882938	2.99711e-13	7	7	3	0	chr19_48299443_G/A	chr19:48299443	A	ENSBTAG00000016799	Transcript	intron_variant	MODIFIER	SNV	ERN1	HGNC	-	OUT	OUT	OUT
19:48446210:T:G	19	48446210	T	G	0.04	0.99	0.89	1.06417e-11	.	0.88	1.77677e-07	.	.	.	.	0.81	1.01172e-05	.	0.81	7.76617e-07	.	0.88	5.10535e-06	.	0.81	4.91701e-08	.	0.814719	2.19348e-13	0.814719	1.90778e-11	7	6	0	0	chr19_48446210_T/G	chr19:48446210	G	ENSBTAG00000004723	Transcript	intron_variant	MODIFIER	SNV	TEX2	VGNC	-	OUT	OUT	OUT
19:48505102:C:T	19	48505102	C	T	0.03	1	0.98	2.33933e-11	.	0.97	3.72779e-08	.	0.87	2.95002e-08	.	0.84	3.17083e-06	.	0.84	3.36812e-08	.	0.9	2.17427e-07	.	0.84	9.73363e-09	.	0.838362	9.70523e-15	0.838362	1.30523e-14	7	7	3	0	chr19_48505102_C/T	chr19:48505102	T	-	-	intergenic_variant	MODIFIER	SNV	-	-	-	OUT	OUT	OUT
19:48623853:G:A	19	48623853	G	A	0.03	0.99	1	7.2113e-13	.	0.99	6.76446e-09	.	0.89	4.47637e-09	.	0.84	4.17261e-06	.	0.84	2.12563e-08	.	0.9	1.51756e-07	.	0.84	2.81143e-09	.	0.839852	3.04943e-16	0.839852	1.80079e-14	7	7	2	0	chr19_48623853_G/A	chr19:48623853	A	ENSBTAG00000007409	Transcript	intron_variant	MODIFIER	SNV	MILR1	VGNC	-	OUT	OUT	OUT
19:48707720:C:T	19	48707720	C	T	0.03	0.99	0.99	1.09363e-12	.	1	4.18834e-09	.	0.89	2.41008e-09	.	0.84	5.06857e-06	.	0.84	2.10576e-08	.	0.89	8.82507e-08	.	0.84	9.29714e-10	.	0.836686	2.23501e-16	0.836686	1.51134e-14	7	7	2	0	chr19_48707720_C/T	chr19:48707720	T	ENSBTAG00000014002	Transcript	intron_variant	MODIFIER	SNV	CEP95	VGNC	-	OUT	OUT	OUT
19:48723601:AATTATGC:A	19	48723601	AATTATGC	A	0.03	0.99	0.99	1.09363e-12	.	1	4.18834e-09	.	0.89	2.41008e-09	.	0.84	5.06857e-06	.	0.84	2.10576e-08	.	0.89	8.82507e-08	.	0.84	9.29714e-10	.	0.836686	2.23501e-16	0.836686	1.51134e-14	7	7	2	0	chr19_48723602_ATTATGC/-	chr19:48723602-48723608	-	ENSBTAG00000014002	Transcript	downstream_gene_variant	MODIFIER	deletion	CEP95	VGNC	-	IN	OUT	OUT
19:48724145:T:G	19	48724145	T	G	0.03	0.99	0.99	1.09363e-12	.	1	4.18834e-09	.	0.89	2.41008e-09	.	0.84	5.06857e-06	.	0.84	2.10576e-08	.	0.89	8.82507e-08	.	0.84	9.29714e-10	.	0.836686	2.23501e-16	0.836686	1.51134e-14	7	7	2	0	chr19_48724145_T/G	chr19:48724145	G	ENSBTAG00000014002	Transcript	downstream_gene_variant	MODIFIER	SNV	CEP95	VGNC	-	IN	OUT	OUT
19:48855548:C:G	19	48855548	C	G	0.04	0.98	0.89	8.11633e-12	.	0.89	4.77324e-09	.	1	1.70398e-09	.	.	.	.	.	.	.	.	.	.	.	.	.	.	.	.	.	7	3	1	0	chr19_48855548_C/G	chr19:48855548	G	ENSBTAG00000019853	Transcript	intron_variant	MODIFIER	SNV	SMURF2	VGNC	-	IN	OUT	OUT
19:48877442:C:T	19	48877442	C	T	0.03	0.99	0.99	1.09363e-12	.	1	4.18834e-09	.	0.89	2.41008e-09	.	0.84	5.06857e-06	.	0.84	2.10576e-08	.	0.89	8.82507e-08	.	0.84	9.29714e-10	.	0.836686	2.23501e-16	0.836686	1.51134e-14	7	7	2	0	chr19_48877442_C/T	chr19:48877442	T	ENSBTAG00000019853	Transcript	upstream_gene_variant	MODIFIER	SNV	SMURF2	VGNC	-	IN	IN	OUT
19:48893068:C:G	19	48893068	C	G	0.03	0.97	0.99	1.09363e-12	.	1	4.18834e-09	.	0.89	2.41008e-09	.	0.84	5.06857e-06	.	0.84	2.10576e-08	.	0.89	8.82507e-08	.	0.84	9.29714e-10	.	0.836686	2.23501e-16	0.836686	1.51134e-14	7	7	2	0	chr19_48893068_C/G	chr19:48893068	G	-	-	intergenic_variant	MODIFIER	SNV	-	-	-	OUT	OUT	OUT
19:49032580:C:T	19	49032580	C	T	0.04	0.99	0.88	1.24693e-10	.	0.88	3.61868e-07	.	.	.	.	.	.	.	.	.	.	.	.	.	.	.	.	.	.	.	.	7	2	0	0	chr19_49032580_C/T	chr19:49032580	T	ENSBTAG00000014598	Transcript	intron_variant	MODIFIER	SNV	BPTF	VGNC	-	OUT	OUT	OUT
19:49048857:TG:T	19	49048857	TG	T	0.04	0.99	0.88	1.24693e-10	.	0.88	3.61868e-07	.	.	.	.	.	.	.	.	.	.	.	.	.	.	.	.	.	.	.	.	7	2	0	0	chr19_49048858_G/-	chr19:49048858	-	ENSBTAG00000014598	Transcript	intron_variant	MODIFIER	deletion	BPTF	VGNC	-	OUT	OUT	OUT
19:49087477:A:T	19	49087477	A	T	0.04	1	0.87	2.6866e-10	.	0.87	4.68125e-07	.	.	.	.	.	.	.	.	.	.	.	.	.	.	.	.	.	.	.	.	7	2	0	0	chr19_49087477_A/T	chr19:49087477	T	ENSBTAG00000014598	Transcript	intron_variant	MODIFIER	SNV	BPTF	VGNC	-	OUT	OUT	OUT
19:49145323:G:A	19	49145323	G	A	0.04	1	0.87	2.48154e-10	.	0.87	3.98519e-07	.	.	.	.	.	.	.	.	.	.	.	.	.	.	.	.	.	.	.	.	7	2	0	0	chr19_49145323_G/A	chr19:49145323	A	-	-	intergenic_variant	MODIFIER	SNV	-	-	-	OUT	OUT	OUT
19:49430175:T:G	19	49430175	T	G	0.04	0.99	0.84	3.31429e-09	.	0.84	3.13857e-06	.	.	.	.	.	.	.	.	.	.	.	.	.	.	.	.	.	.	.	.	7	2	0	0	chr19_49430175_T/G	chr19:49430175	G	-	-	intergenic_variant	MODIFIER	SNV	-	-	-	OUT	OUT	OUT
19:49570039:C:A	19	49570039	C	A	0.04	0.98	.	.	.	0.8	1.73836e-06	.	.	.	.	.	.	.	.	.	.	.	.	.	.	.	.	.	.	.	.	7	1	0	0	chr19_49570039_C/A	chr19:49570039	A	-	-	intergenic_variant	MODIFIER	SNV	-	-	-	OUT	OUT	OUT
19:49662176:G:T	19	49662176	G	T	0.04	0.98	.	.	.	0.8	4.52481e-07	.	.	.	.	.	.	.	.	.	.	.	.	.	.	.	.	.	.	.	.	7	1	0	0	chr19_49662176_G/T	chr19:49662176	T	ENSBTAG00000052072	Transcript	synonymous_variant	LOW	SNV	B3GNTL1	HGNC	-	IN	IN	OUT
[truncated: 18 more columns]

## Sheet: Table S20_QTLR9
Credible sets obtained with single and multiple trait approaches in the QTLR9 on BTA23
marker	chr	pos	REF	ALT	ALT_fr	accimp	LD_Length	Pvalue_Length	pip_Length	LD_Pelvis length	Pvalue_Pelvis length	pip_Pelvis length	ldMTlong	PvalueMTlong	ldMTmusc	PvalueMTmusc	number_traits	STLD80_times_in_CS	STLD90_times_in_CS	SuSiE_times_in_CS	Uploaded_variation	Location	Allele	Gene	Feature_type	Consequence	IMPACT	VARIANT_CLASS	SYMBOL	SYMBOL_SOURCE	SIFT	ATAC	ATACcore	blood_eQTL	liver_eQTL	Tissue.invariant	Central.nervous.system	Rumen.epithelium	Immune	Mammary.gland	Morular.embryo	Digestive.tract	Lower.respiratory	Cerebellum	Testis	8_cells.embryo	Upper.respiratory	Muscle	Endocrine
23:9684120:C:A	23	9684120	C	A	0.5	1	0.82	8.00219e-09	.	0.82	1.73568e-07	.	0.81635	1.19551e-05	.	.	2	2	0	0	chr23_9684120_C/A	chr23:9684120	A	-	-	intergenic_variant	MODIFIER	SNV	-	-	-	OUT	OUT	OUT	OUT	0	0	0	0	0	0	0	0	0	0	0	0	0	0
23:9685892:A:C	23	9685892	A	C	0.53	1	0.97	3.39883e-10	0.1	0.97	8.00958e-09	0.15	0.967872	3.85221e-06	.	.	2	2	2	2	chr23_9685892_A/C	chr23:9685892	C	-	-	intergenic_variant	MODIFIER	SNV	-	-	-	IN	IN	IN	OUT	0	0	0	0.0553292	0	0	0	0.00492968	0	0	0	0	0.0592001	0
23:9686182:C:T	23	9686182	C	T	0.53	1	0.97	3.39883e-10	0.1	0.97	8.00958e-09	0.15	0.967872	3.85221e-06	.	.	2	2	2	2	chr23_9686182_C/T	chr23:9686182	T	-	-	intergenic_variant	MODIFIER	SNV	-	-	-	OUT	OUT	IN	OUT	0	0	0	0	0	0	0	0	0	0	0	0	0	0
23:9702302:C:T	23	9702302	C	T	0.5	1	0.85	3.46238e-09	.	0.85	1.04221e-07	.	0.846269	5.39062e-06	.	.	2	2	0	0	chr23_9702302_C/T	chr23:9702302	T	-	-	intergenic_variant	MODIFIER	SNV	-	-	-	OUT	OUT	IN	OUT	0	0	0	0	0	0	0	0	0	0	0	0	0	0
23:9704803:T:G	23	9704803	T	G	0.5	1	0.85	3.46238e-09	.	0.85	1.04221e-07	.	0.846269	5.39062e-06	.	.	2	2	0	0	chr23_9704803_T/G	chr23:9704803	G	-	-	intergenic_variant	MODIFIER	SNV	-	-	-	IN	IN	IN	OUT	0.176901	0.102236	0.0819428	0.116363	0.0767089	0.0486437	0.0904648	0.0392918	0.0436499	0.0506095	0.0432108	0.0902561	0.122894	0.0563418
23:9706339:C:T	23	9706339	C	T	0.5	1	0.85	3.46238e-09	.	0.85	1.04221e-07	.	0.846269	5.39062e-06	.	.	2	2	0	0	chr23_9706339_C/T	chr23:9706339	T	-	-	intergenic_variant	MODIFIER	SNV	-	-	-	OUT	OUT	IN	OUT	0	0	0	0	0	0	0	0	0	0	0	0	0	0
23:9709297:A:C	23	9709297	A	C	0.5	1	0.82	8.27374e-09	.	0.82	1.84147e-07	.	0.818235	1.10321e-05	.	.	2	2	0	0	chr23_9709297_A/C	chr23:9709297	C	-	-	intergenic_variant	MODIFIER	SNV	-	-	-	OUT	OUT	OUT	OUT	0	0	0	0	0	0	0	0	0	0	0	0	0	0
23:9709615:G:T	23	9709615	G	T	0.5	1	0.82	8.27374e-09	.	0.82	1.84147e-07	.	0.818235	1.10321e-05	.	.	2	2	0	0	chr23_9709615_G/T	chr23:9709615	T	-	-	intergenic_variant	MODIFIER	SNV	-	-	-	OUT	OUT	OUT	OUT	0	0	0	0	0	0	0	0	0	0	0	0	0	0
23:9710076:T:C	23	9710076	T	C	0.5	1	0.82	8.27374e-09	.	0.82	1.84147e-07	.	0.818235	1.10321e-05	.	.	2	2	0	0	chr23_9710076_T/C	chr23:9710076	C	-	-	intergenic_variant	MODIFIER	SNV	-	-	-	OUT	OUT	OUT	OUT	0	0	0	0	0	0	0	0	0	0	0	0	0	0
23:9711196:CT:C	23	9711196	CT	C	0.47	1	0.97	3.90941e-10	0.09	0.97	8.7958e-09	0.14	0.969991	3.75795e-06	.	.	2	2	2	2	chr23_9711197_T/-	chr23:9711197	-	-	-	intergenic_variant	MODIFIER	deletion	-	-	-	IN	IN	IN	OUT	0.181431	0.102362	0.0816248	0.115965	0.0765671	0.0486396	0.0902787	0.0371934	0.0657915	0.0496403	0.0442256	0.0915896	0.123293	0.0591885
23:9711365:A:G	23	9711365	A	G	0.47	1	0.97	3.90941e-10	0.09	0.97	8.7958e-09	0.14	0.969991	3.75795e-06	.	.	2	2	2	2	chr23_9711365_A/G	chr23:9711365	G	-	-	intergenic_variant	MODIFIER	SNV	-	-	-	IN	IN	OUT	OUT	0.181431	0.102362	0.0816248	0.115965	0.0765671	0.0486396	0.0902787	0.0371934	0.0657915	0.0496403	0.0442256	0.0915896	0.123293	0.0591885
23:9711401:A:AGGG	23	9711401	A	AGGG	0.47	1	0.97	4.33418e-10	0.08	0.97	8.84273e-09	0.14	0.969208	3.49697e-06	.	.	2	2	2	2	chr23_9711402_-/GGG	chr23:9711401-9711402	GGG	-	-	intergenic_variant	MODIFIER	insertion	-	-	-	IN	IN	IN	OUT	0.181431	0.102362	0.0816248	0.115965	0.0765671	0.0486396	0.0902787	0.0371934	0.0657915	0.0496403	0.0442256	0.0915896	0.123293	0.0591885
23:9716619:G:A	23	9716619	G	A	0.48	1	1	9.29645e-11	0.55	1	4.74023e-09	0.28	1	8.64576e-07	.	.	2	2	2	2	chr23_9716619_G/A	chr23:9716619	A	ENSBTAG00000010877	Transcript	upstream_gene_variant	MODIFIER	SNV	ARMC12	VGNC	-	OUT	OUT	IN	OUT	0	0	0	0	0	0	0	0	0	0	0	0	0	0
[truncated: 3 more columns]

[truncated: 11 more sheets: Table S21_CS_QTLR10, Table S22_CS_QTLR11, Table S23_CS_variants_in_cGTEx, Table S24_CS_QTLR3.2, Table S25_CS_QTLR4.2, Table S26_CS_QTLR8.2, Table S27_CS_QTLR9.2, Table S28_CS_QTLR10.2, Table S29_SNP_effects, Table S30_SNP_variance, Table S31_Breed_Freqs]
